# Supplementary material for: Did relaxing clinical trial regulation enhance the stock of scientific knowledge in India? Not necessarily
Source: PLoS One. 2019 Jan 3;14(1):e0210163. doi: 10.1371/journal.pone.0210163 (PMC6317798; doi:10.1371/journal.pone.0210163)
Supplement: S2 Table — (TXT) [file pone.0210163.s002.txt]

NCT_ID	Start_Year	lead_sponsor	lead_sponsor_class	lead_sponsor_country	overallStatus	startDate	completionDate	phase	studyType	meshTerm	LifeThreatening	IndustrySponsor	NumCountries	NIH_sponsor	Other_sponsor	US_Fed_sponsor	IndiaTrial	Prior_Ph2_India	Generic_Biosim_Trial
NCT00066690	2003	International Breast Cancer Study Group	Other	Switzerland	Active, not recruiting	Aug 03		Phase 3	Interventional	Breast Neoplasms	1	0	16	0	1	0	1	1	0
NCT00066703	2003	International Breast Cancer Study Group	Other	Switzerland	Active, not recruiting	Aug 03		Phase 3	Interventional	Breast Neoplasms	1	0	17	0	1	0	1	1	0
NCT00074581	2005	National Institute of Allergy and Infectious Diseases (NIAID)	NIH	United States	Active, not recruiting	February 2005		Phase 3	Interventional	HIV Infections::::Acquired Immunodeficiency Syndrome	1	0	9	1	0	0	1	0	0
NCT00087711	2004	Eli Lilly and Company	Industry	United States	Completed	July 2004	March 2008	Phase 3	Interventional		0	1	24	0	0	0	1	1	0
NCT00099437	2005	AstraZeneca	Industry	United Kingdom	Active, not recruiting	February 2005	Sep 13	Phase 3	Interventional	Breast Neoplasms	1	1	15	0	0	0	1	1	0
NCT00102804	2005	Eli Lilly and Company	Industry	United States	Active, not recruiting	March 2005	December 2014	Phase 3	Interventional	Carcinoma, Non-Small-Cell Lung::::Lung Neoplasms	1	1	20	0	0	0	1	1	0
NCT00106808	2005	Bristol-Myers Squibb	Industry	United States	Completed	Aug 05	Aug 06	Phase 3	Interventional	Diabetes Mellitus::::Diabetes Mellitus, Type 2	1	1	14	0	0	0	1	0	0
NCT00108433	2005	Pfizer	Industry	United States	Terminated	Sep 05	Sep 06	Phase 3	Interventional	Bacteremia::::Bacterial Infections::::Gram-Positive Bacterial Infections	0	1	7	0	0	0	1	0	0
NCT00113308	2005	GlaxoSmithKline	Industry	United Kingdom	Completed	June 2005	Sep 06	Phase 3	Interventional	Arthritis::::Arthritis, Rheumatoid	1	1	33	0	0	0	1	0	0
NCT00116831	2005	GlaxoSmithKline	Industry	United Kingdom	Completed	January 2005	Aug 08	Phase 3	Interventional	Atherosclerosis::::Cardiovascular Diseases::::Diabetes Mellitus::::Diabetes Mellitus, Type 2	1	1	19	0	0	0	1	0	0
NCT00127634	2005	Eli Lilly and Company	Industry	United States	Completed	July 2005	May 2008	Phase 3	Interventional	Diabetes Mellitus::::Diabetes Mellitus, Type 1	1	1	6	0	0	0	1	0	0
NCT00133848	2005	GlaxoSmithKline	Industry	United Kingdom	Completed	Apr 05		Phase 3	Interventional	Impetigo	0	1	5	0	0	0	1	0	0
NCT00133874	2005	GlaxoSmithKline	Industry	United Kingdom	Completed	Apr 05	Sep 05	Phase 3	Interventional	Bacterial Infections::::Impetigo::::Skin Diseases, Infectious	0	1	9	0	0	0	1	0	0
NCT00142298	2005	Novartis Pharmaceuticals	Industry	Switzerland	Completed	March 2005	Nov 09	Phase 3	Interventional	Hepatitis::::Hepatitis A::::Hepatitis B::::Hepatitis, Chronic::::Hepatitis B, Chronic	0	1	21	0	0	0	1	0	0
NCT00147862	2005	Tata Memorial Hospital	Other	India	Completed	May 2005	January 2007	Phase 3	Interventional	Neoplasms::::Head and Neck Neoplasms	1	0	1	0	1	0	1	0	0
NCT00150800	2006	UCB, Inc.	Industry	Belgium	Active, not recruiting	January 2006	June 2015	Phase 3	Interventional	Epilepsy::::Stress, Psychological	0	1	6	0	0	0	1	0	0
NCT00151892	2005	Shire Development LLC	Industry	Ireland	Completed	Apr 05	October 2009	Phase 3	Interventional	Colitis::::Colitis, Ulcerative::::Ulcer	1	1	28	0	0	0	1	0	0
NCT00153777	2005	CONRAD	Other	United States	Terminated	July 2005	March 2007	Phase 3	Interventional	HIV Infections::::Acquired Immunodeficiency Syndrome	1	0	4	0	1	0	1	0	0
NCT00157339	2005	Eli Lilly and Company	Industry	United States	Completed	Aug 05	May 2008	Phase 3	Interventional	Asthma::::Chronic Disease::::Diabetes Mellitus::::Lung Diseases::::Respiration Disorders::::Pulmonary Disease, Chronic Obstructive	1	1	16	0	0	0	1	0	0
NCT00160277	2005	Solvay Pharmaceuticals	Industry	Belgium	Completed	July 2005		Phase 3	Interventional	Hypertension	0	1	1	0	0	0	1	0	0
NCT00163436	2005	Takeda Global Research & Development Center, Inc.	Industry	Japan	Completed	Sep 05		Phase 3	Interventional	Asthma	1	1	6	0	0	0	1	0	0
NCT00163449	2005	Takeda Global Research & Development Center, Inc.	Industry	Japan	Completed	Nov 05	May 2007	Phase 3	Interventional	Asthma	1	1	9	0	0	0	1	0	0
NCT00168337	2005	Allergan	Industry	United States	Active, not recruiting	May 2005	June 2013	Phase 3	Interventional	Edema::::Macular Edema	0	1	13	0	0	0	1	0	0
NCT00174785	2005	Sanofi	Industry	France	Completed	June 2005	March 2008	Phase 3	Interventional	Atrial Fibrillation::::Atrial Flutter	0	1	37	0	0	0	1	0	0
NCT00193726	2005	Tata Memorial Hospital	Other	India	Recruiting	July 2005	December 2011	Phase 3	Interventional	Breast Neoplasms	1	0	1	0	1	0	1	0	0
NCT00232180	2006	Pfizer	Industry	United States	Completed	March 2006	January 2012	Phase 3	Interventional	Heart Failure::::Heart Failure, Systolic	1	1	29	0	0	0	1	0	0
NCT00237848	2005	Yale University	Other	United States	Completed	February 2005		Phase 3	Interventional	Psychotic Disorders::::Schizophrenia	0	0	1	0	1	0	1	0	0
NCT00242775	2005	AstraZeneca	Industry	United Kingdom	Completed	May 2005	May 2006	Phase 3	Interventional	Asthma	1	1	17	0	0	0	1	0	0
NCT00244140	2005	Bayer	Industry	Germany	Completed	October 2005	Apr 08	Phase 3	Interventional		0	1	4	0	0	0	1	0	0
NCT00249249	2005	Kowa Research Europe	Industry	United Kingdom	Completed	October 2005	Nov 06	Phase 3	Interventional	Hypercholesterolemia::::Dyslipidemias	0	1	13	0	0	0	1	0	0
NCT00251693	2005	Takeda Global Research & Development Center, Inc.	Industry	Japan	Completed	December 2005	January 2007	Phase 3	Interventional	Esophagitis::::Esophagitis, Peptic	0	1	15	0	0	0	1	0	0
NCT00251719	2005	Takeda Global Research & Development Center, Inc.	Industry	Japan	Completed	December 2005	January 2007	Phase 3	Interventional	Esophagitis::::Esophagitis, Peptic	0	1	16	0	0	0	1	0	0
NCT00252876	2005	AstraZeneca	Industry	United Kingdom	Terminated	March 2005	January 2007	Phase 3	Interventional	Diabetes Mellitus::::Diabetes Mellitus, Type 2	1	1	31	0	0	0	1	0	0
NCT00254202	2005	Vanda Pharmaceuticals	Industry	United States	Completed	Nov 05	March 2007	Phase 3	Interventional	Schizophrenia	0	1	2	0	0	0	1	0	0
NCT00254891	2005	Pfizer	Industry	United States	Terminated	Nov 05	July 2008	Phase 3	Interventional	Carcinoma::::Carcinoma, Non-Small-Cell Lung::::Lung Neoplasms	1	1	26	0	0	0	1	0	0
NCT00254904	2005	Pfizer	Industry	United States	Terminated	Nov 05	June 2008	Phase 3	Interventional	Carcinoma::::Carcinoma, Non-Small-Cell Lung	1	1	24	0	0	0	1	0	0
NCT00256750	2006	Bristol-Myers Squibb	Industry	United States	Active, not recruiting	January 2006	Aug 14	Phase 3	Interventional	Kidney Failure, Chronic::::Renal Insufficiency	0	1	21	0	0	0	1	0	0
NCT00257192	2006	Pfizer	Industry	United States	Terminated	Apr 06	March 2009	Phase 3	Interventional	Schizophrenia	0	1	9	0	0	0	1	1	0
NCT00259337	2006	Sanofi	Industry	France	Completed	February 2006	December 2008	Phase 3	Interventional	Diphtheria::::Haemophilus Infections::::Whooping Cough::::Poliomyelitis::::Tetanus::::Tetany	0	1	1	0	0	0	1	0	0
NCT00261352	2005	AstraZeneca	Industry	United Kingdom	Terminated	March 2005	December 2006	Phase 3	Interventional	Diabetes Mellitus::::Diabetes Mellitus, Type 2	1	1	18	0	0	0	1	0	0
NCT00263042	2005	Sanofi	Industry	France	Terminated	December 2005	Apr 09	Phase 3	Interventional	Cardiovascular Diseases	0	1	43	0	0	0	1	0	0
NCT00264537	2005	Centocor, Inc.	Industry	United States	Completed	Nov 05	June 2012	Phase 3	Interventional	Arthritis::::Arthritis, Rheumatoid	1	1	20	0	0	0	1	0	0
NCT00265226	2005	Ministry of Science and Technology, India	Other	India	Recruiting	March 2005	December 2010	Phase 3	Interventional	Tuberculosis::::Tuberculosis, Pulmonary	0	0	1	0	1	0	1	0	0
NCT00265382	2006	Pfizer	Industry	United States	Terminated	June 2006	June 2009	Phase 3	Interventional	Schizophrenia	0	1	9	0	0	0	1	0	0
NCT00269516	2006	Solvay Pharmaceuticals	Industry	Belgium	Completed	June 2006	December 2007	Phase 3	Interventional	Parkinson Disease	0	1	21	0	0	0	1	0	0
NCT00280059	2006	Pfizer	Industry	United States	Completed	Aug 06	Apr 10	Phase 3	Interventional	Epilepsy::::Epilepsies, Partial	0	1	29	0	0	0	1	0	0
NCT00280566	2005	Pfizer	Industry	United States	Completed	December 2005	May 2008	Phase 3	Interventional	Bipolar Disorder	0	1	13	0	0	0	1	1	0
NCT00283062	2005	Sanofi	Industry	France	Completed	December 2005	December 2010	Phase 3	Interventional	Neoplasms::::Prostatic Neoplasms	1	1	17	0	0	0	1	0	0
NCT00286429	2006	Takeda Global Research & Development Center, Inc.	Industry	Japan	Completed	February 2006	May 2007	Phase 3	Interventional	Diabetes Mellitus::::Diabetes Mellitus, Type 2	1	1	16	0	0	0	1	0	0
NCT00286442	2006	Takeda Global Research & Development Center, Inc.	Industry	Japan	Completed	March 2006	June 2007	Phase 3	Interventional	Diabetes Mellitus::::Diabetes Mellitus, Type 2	1	1	17	0	0	0	1	0	0
NCT00286455	2006	Takeda Global Research & Development Center, Inc.	Industry	Japan	Completed	February 2006	July 2007	Phase 3	Interventional	Diabetes Mellitus::::Diabetes Mellitus, Type 2	1	1	18	0	0	0	1	0	0
NCT00286468	2006	Takeda Global Research & Development Center, Inc.	Industry	Japan	Completed	Apr 06	June 2007	Phase 3	Interventional	Diabetes Mellitus::::Diabetes Mellitus, Type 2	1	1	15	0	0	0	1	0	0
NCT00286494	2006	Takeda Global Research & Development Center, Inc.	Industry	Japan	Completed	February 2006	Aug 07	Phase 3	Interventional	Diabetes Mellitus::::Diabetes Mellitus, Type 2	1	1	14	0	0	0	1	0	0
NCT00289224	2006	International Vaccine Institute	Other	Korea, Republic	Active, not recruiting	July 2006	May 2012	Phase 3	Interventional	Cholera::::Diarrhea::::Vibrio Infections	0	0	1	0	1	0	1	0	0
NCT00291330	2006	Boehringer Ingelheim Pharmaceuticals	Industry	Germany	Completed	February 2006		Phase 3	Interventional	Thromboembolism::::Venous Thromboembolism::::Venous Thrombosis	0	1	29	0	0	0	1	0	0
NCT00293540	2006	Ohio State University Comprehensive Cancer Center	Other	United States	Completed	February 2006		Phase 3	Interventional	Breast Neoplasms	1	0	10	0	1	0	1	0	0
NCT00294996	2006	Sopherion Therapeutics	Industry	United States	Active, not recruiting	January 2006		Phase 3	Interventional	Breast Neoplasms	1	1	11	0	0	0	1	0	0
NCT00295633	2006	Bristol-Myers Squibb	Industry	United States	Completed	March 2006	October 2008	Phase 3	Interventional	Diabetes Mellitus::::Diabetes Mellitus, Type 2	1	1	8	0	0	0	1	0	0
NCT00295815	2006	Eli Lilly and Company	Industry	United States	Active, not recruiting	January 2006	May 2013	Phase 3	Interventional	Glioblastoma	1	1	14	0	0	0	1	0	0
NCT00297115	2006	Takeda Global Research & Development Center, Inc.	Industry	Japan	Completed	March 2006	Aug 08	Phase 3	Interventional		0	1	8	0	0	0	1	0	0
NCT00309751	2005	Kowa Research Europe	Industry	United Kingdom	Completed	December 2005	June 2007	Phase 3	Interventional	Diabetes Mellitus::::Diabetes Mellitus, Type 2::::Dyslipidemias	1	1	6	0	0	0	1	0	0
NCT00312377	2006	AstraZeneca	Industry	United Kingdom	Active, not recruiting	May 2006	December 2012	Phase 3	Interventional	Carcinoma, Non-Small-Cell Lung::::Lung Neoplasms	1	1	25	0	0	0	1	0	0
NCT00312806	2006	Takeda Global Research & Development Center, Inc.	Industry	Japan	Completed	May 2006	July 2007	Phase 3	Interventional	Gastroesophageal Reflux	0	1	22	0	0	0	1	0	0
NCT00312845	2006	Millennium Pharmaceuticals, Inc.	Industry	United States	Completed	March 2006	July 2010	Phase 3	Interventional	Lymphoma::::Lymphoma, Non-Hodgkin::::Lymphoma, B-Cell	1	1	32	0	0	0	1	0	0
NCT00314184	2005	AstraZeneca	Industry	United Kingdom	Completed	March 2005	July 2007	Phase 3	Interventional	Bipolar Disorder	0	1	15	0	0	0	1	0	0
NCT00316082	2006	Bristol-Myers Squibb	Industry	United States	Completed	June 2006	Nov 08	Phase 3	Interventional	Diabetes Mellitus::::Diabetes Mellitus, Type 2	1	1	4	0	0	0	1	0	0
NCT00316147	2005	GlaxoSmithKline	Industry	United Kingdom	Completed	December 2005		Phase 3	Interventional		0	1	1	0	0	0	1	0	0
NCT00318422	2006	Novo Nordisk	Industry	Denmark	Completed	May 2006	May 2007	Phase 3	Interventional	Diabetes Mellitus::::Diabetes Mellitus, Type 2	1	1	24	0	0	0	1	0	0
NCT00318461	2006	Novo Nordisk	Industry	Denmark	Completed	May 2006	Nov 08	Phase 3	Interventional	Diabetes Mellitus::::Diabetes Mellitus, Type 2	1	1	21	0	0	0	1	0	0
NCT00321464	2006	Amgen	Industry	United States	Active, not recruiting	Apr 06	July 2011	Phase 3	Interventional	Breast Neoplasms::::Neoplasm Metastasis::::Neoplasms, Second Primary::::Bone Neoplasms::::Bone Marrow Diseases	1	1	36	0	0	0	1	0	0
NCT00321620	2006	Amgen	Industry	United States	Active, not recruiting	Apr 06	March 2012	Phase 3	Interventional	Neoplasm Metastasis::::Neoplasms, Second Primary::::Prostatic Neoplasms::::Bone Neoplasms::::Bone Marrow Diseases	1	1	39	0	0	0	1	0	0
NCT00324363	2006	Amylin Pharmaceuticals, LLC.	Industry	United States	Completed	January 2006	Sep 07	Phase 3	Interventional	Diabetes Mellitus::::Diabetes Mellitus, Type 2	1	1	4	0	0	0	1	0	0
NCT00325364	2006	Eli Lilly and Company	Industry	United States	Completed	Apr 06	May 2008	Phase 3	Interventional	Diabetes Mellitus::::Diabetes Mellitus, Type 2	1	1	11	0	0	0	1	0	0
NCT00325403	2006	United Therapeutics	Industry	United States	Active, not recruiting	May 2006	Aug 11	Phase 3	Interventional	Hypertension, Pulmonary::::Hypertension	0	1	9	0	0	0	1	0	0
NCT00325780	2006	Kowa Research Europe	Industry	United Kingdom	Completed	July 2006	Nov 07	Phase 3	Interventional	Hypercholesterolemia::::Dyslipidemias	0	1	13	0	0	0	1	0	0
NCT00327015	2006	Bristol-Myers Squibb	Industry	United States	Completed	May 2006	December 2008	Phase 3	Interventional	Diabetes Mellitus::::Diabetes Mellitus, Type 2	1	1	13	0	0	0	1	0	0
NCT00327730	2006	Eisai Inc.	Industry	United States	Completed	October 2006		Phase 3	Interventional	Back Pain::::Low Back Pain::::Spasm	0	1	1	0	0	0	1	0	0
NCT00328627	2006	Takeda Global Research & Development Center, Inc.	Industry	Japan	Completed	May 2006	March 2008	Phase 3	Interventional	Diabetes Mellitus::::Diabetes Mellitus, Type 2	1	1	19	0	0	0	1	0	0
NCT00329238	2006	Boehringer Ingelheim Pharmaceuticals	Industry	Germany	Completed	May 2006		Phase 3	Interventional	Thromboembolism::::Venous Thromboembolism::::Venous Thrombosis	0	1	33	0	0	0	1	0	0
NCT00330473	2006	Eli Lilly and Company	Industry	United States	Completed	June 2006	May 2008	Phase 3	Interventional	Diabetes Mellitus::::Diabetes Mellitus, Type 2	1	1	12	0	0	0	1	0	0
NCT00330759	2006	Amgen	Industry	United States	Active, not recruiting	June 2006	October 2011	Phase 3	Interventional	Multiple Myeloma::::Neoplasms, Plasma Cell::::Neoplasm Metastasis::::Neoplasms, Second Primary::::Prostatic Neoplasms::::Bone Neoplasms::::Bone Marrow Diseases	1	1	33	0	0	0	1	0	0
NCT00331851	2006	Novo Nordisk	Industry	Denmark	Completed	May 2006		Phase 3	Interventional	Diabetes Mellitus::::Diabetes Mellitus, Type 2	1	1	17	0	0	0	1	0	0
NCT00332020	2006	Bayer	Industry	Germany	Completed	February 2006	May 2007	Phase 3	Interventional	Thromboembolism::::Venous Thromboembolism::::Venous Thrombosis	0	1	23	0	0	0	1	0	0
NCT00332202	2006	Eli Lilly and Company	Industry	United States	Active, not recruiting	June 2006	May 2017	Phase 3	Interventional		0	1	17	0	0	0	1	0	0
NCT00332306	2006	Tuberculosis Research Centre, India	Other	India	Active, not recruiting	June 2006	December 2011	Phase 3	Interventional	Acquired Immunodeficiency Syndrome::::HIV Infections::::Immunologic Deficiency Syndromes::::Tuberculosis::::Virus Diseases	1	0	1	0	1	0	1	0	0
NCT00332657	2006	Alcon Research	Industry	United States	Terminated	Sep 06	December 2008	Phase 3	Interventional		0	1	1	0	0	0	1	0	0
NCT00332917	2007	Solvay Pharmaceuticals	Industry	Belgium	Completed	February 2007	July 2008	Phase 3	Interventional	Parkinson Disease	0	1	21	0	0	0	1	0	0
NCT00333866	2006	Pfizer	Industry	United States	Completed	July 2006	Nov 07	Phase 3	Interventional	Fibromyalgia::::Myofascial Pain Syndromes	0	1	16	0	0	0	1	0	0
NCT00335166	2006	Solvay Pharmaceuticals	Industry	Belgium	Completed	Nov 06	February 2008	Phase 3	Interventional	Parkinson Disease	0	1	18	0	0	0	1	0	0
NCT00335374	2007	Solvay Pharmaceuticals	Industry	Belgium	Completed	Aug 07	Nov 08	Phase 3	Interventional	Parkinson Disease	0	1	15	0	0	0	1	0	0
NCT00335452	2006	Sanofi	Industry	France	Completed	June 2006	Sep 09	Phase 3	Interventional	Angina Pectoris::::Angina, Unstable::::Coronary Disease::::Coronary Artery Disease::::Myocardial Infarction	1	1	38	0	0	0	1	0	0
NCT00335738	2005	Children's Oncology Group	Other	United States	Completed	December 2005		Phase 3	Interventional	Retinoblastoma	1	0	5	0	1	0	1	0	0
NCT00338273	2006	Bristol-Myers Squibb	Industry	United States	Withdrawn	December 2006	Nov 07	Phase 3	Interventional	Bipolar Disorder::::Depression::::Depressive Disorder::::Depressive Disorder, Major	1	1	2	0	0	0	1	0	0
NCT00338286	2006	Janssen Research & Development, LLC	Industry	United States	Recruiting	March 2006	June 2017	Phase 3	Interventional	Breast Neoplasms::::Neoplasms::::Neoplasm Metastasis	1	1	24	0	0	0	1	0	0
NCT00341328	2007	Ministry of Science and Technology, India	Other	India	Recruiting	March 2007	Nov 09	Phase 3	Interventional	Tuberculosis::::Tuberculosis, Pulmonary	0	0	1	0	1	0	1	0	0
NCT00343980	2006	Novo Nordisk	Industry	Denmark	Terminated	October 2006	March 2008	Phase 3	Interventional	Diabetes Mellitus::::Diabetes Mellitus, Type 2	1	1	7	0	0	0	1	0	0
NCT00344032	2006	GlaxoSmithKline	Industry	United Kingdom	Completed	July 2006	December 2007	Phase 3	Interventional	Uterine Cervical Neoplasms::::Papillomavirus Infections	1	1	1	0	0	0	1	1	0
NCT00344370	2006	Kowa Research Europe	Industry	United Kingdom	Completed	Aug 06	Apr 08	Phase 3	Interventional	Diabetes Mellitus::::Diabetes Mellitus, Type 2::::Dyslipidemias	1	1	6	0	0	0	1	0	0
NCT00345618	2006	Sanofi	Industry	France	Completed	June 2006	October 2010	Phase 3	Interventional	Embolism::::Pulmonary Embolism::::Thrombosis::::Venous Thrombosis::::Venous Thromboembolism	0	1	38	0	0	0	1	0	0
NCT00346034	2006	Pfizer	Industry	United States	Completed	December 2006	February 2008	Phase 3	Interventional	Fibromyalgia::::Myofascial Pain Syndromes	0	1	12	0	0	0	1	0	0
NCT00348309	2006	GlaxoSmithKline	Industry	United Kingdom	Completed	July 2006	January 2009	Phase 3	Interventional	Alzheimer Disease	1	1	18	0	0	0	1	0	0
NCT00353496	2006	Ipsen	Industry	France	Active, not recruiting	June 2006	June 2013	Phase 3	Interventional	Endocrine Gland Neoplasms::::Adenoma, Islet Cell	1	1	15	0	0	0	1	0	0
NCT00355355	2006	Light Sciences Oncology	Industry	United States	Completed	July 2006	Sep 12	Phase 3	Interventional	Neoplasms::::Carcinoma::::Liver Neoplasms::::Carcinoma, Hepatocellular	1	1	11	0	0	0	1	0	0
NCT00355849	2006	Eli Lilly and Company	Industry	United States	Completed	Aug 06	June 2008	Phase 3	Interventional	Diabetes Mellitus::::Diabetes Mellitus, Type 2	1	1	12	0	0	0	1	0	0
NCT00356109	2006	Eli Lilly and Company	Industry	United States	Completed	Aug 06	May 2008	Phase 3	Interventional	Diabetes Mellitus::::Diabetes Mellitus, Type 1	1	1	9	0	0	0	1	0	0
NCT00362232	2006	Bayer	Industry	Germany	Completed	June 2006	January 2008	Phase 3	Interventional	Pulmonary Embolism::::Thromboembolism::::Venous Thromboembolism::::Venous Thrombosis	0	1	13	0	0	0	1	0	0
NCT00362323	2006	Solvay Pharmaceuticals	Industry	Belgium	Completed	October 2006	March 2009	Phase 3	Interventional	Diabetes Mellitus::::Diabetes Mellitus, Type 2::::Metabolic Diseases::::Dyslipidemias::::Glucose Metabolism Disorders	1	1	7	0	0	0	1	0	0
NCT00364351	2006	AstraZeneca	Industry	United Kingdom	Active, not recruiting	Aug 06	December 2012	Phase 3	Interventional	Carcinoma, Non-Small-Cell Lung::::Lung Neoplasms	1	1	22	0	0	0	1	1	0
NCT00366249	2007	Wyeth is now a wholly owned subsidiary of Pfizer	Industry	United States	Completed	January 2007	March 2009	Phase 3	Interventional	Bacterial Infections::::Osteomyelitis::::Diabetic Foot::::Focal Infection	1	1	39	0	0	0	1	0	0
NCT00366470	2009	Peter Daley	Other	India	Completed	Nov 09	May 2012	Phase 3	Interventional	Tuberculosis::::Tuberculosis, Pulmonary	0	0	1	0	1	0	1	0	0
NCT00366834	2006	GlaxoSmithKline	Industry	United Kingdom	Completed	July 2006	October 2009	Phase 3	Interventional	Nausea::::Vomiting	0	1	32	0	0	0	1	0	0
NCT00368069	2006	UCB, Inc.	Industry	Belgium	Completed	Aug 06	May 2007	Phase 3	Interventional	Epilepsy	0	1	6	0	0	0	1	0	0
NCT00373113	2006	Pfizer	Industry	United States	Terminated	Nov 06	June 2011	Phase 3	Interventional	Breast Neoplasms::::Neoplasms	1	1	23	0	0	0	1	1	0
NCT00374322	2006	GlaxoSmithKline	Industry	United Kingdom	Active, not recruiting	July 2006	Apr 19	Phase 3	Interventional		0	1	22	0	0	0	1	1	0
NCT00381342	2006	Amylin Pharmaceuticals, LLC.	Industry	United States	Completed	Sep 06	Sep 07	Phase 3	Interventional	Diabetes Mellitus::::Diabetes Mellitus, Type 2	1	1	5	0	0	0	1	0	0
NCT00387088	2006	Boehringer Ingelheim Pharmaceuticals	Industry	Germany	Completed	Sep 06		Phase 3	Interventional		0	1	32	0	0	0	1	0	0
NCT00389519	2006	Pfizer	Industry	United States	Terminated	October 2006	Nov 07	Phase 3	Interventional	Hypertension	0	1	9	0	0	0	1	0	0
NCT00391209	2006	Eli Lilly and Company	Industry	United States	Completed	October 2006	May 2008	Phase 3	Interventional	Diabetes Mellitus::::Diabetes Mellitus, Type 2	1	1	9	0	0	0	1	0	0
NCT00391872	2006	AstraZeneca	Industry	United Kingdom	Completed	October 2006	March 2009	Phase 3	Interventional		0	1	25	0	0	0	1	0	0
NCT00395512	2006	Takeda Global Research & Development Center, Inc.	Industry	Japan	Completed	Nov 06	February 2008	Phase 3	Interventional	Diabetes Mellitus::::Diabetes Mellitus, Type 2	1	1	23	0	0	0	1	0	0
NCT00396877	2006	Sanofi	Industry	France	Completed	Nov 06	February 2010	Phase 3	Interventional	Congenital Abnormalities::::Heart Defects, Congenital::::Heart Diseases	0	1	31	0	0	0	1	0	0
NCT00399269	2006	Cadila Pharnmaceuticals	Industry	India	Completed	December 2006	June 2007	Phase 3	Interventional	Anemia::::Kidney Failure, Chronic::::Renal Insufficiency	0	1	1	0	0	0	1	0	0
NCT00402103	2006	Novartis	Industry	Switzerland	Completed	Nov 06	Apr 08	Phase 3	Interventional	Hypertension	0	1	8	0	0	0	1	0	0
NCT00402428	2006	GlaxoSmithKline	Industry	United Kingdom	Completed	December 2006	February 2009	Phase 3	Interventional	Hepatitis::::Hepatitis A::::Hepatitis, Chronic::::Hepatitis C::::Hepatitis C, Chronic	0	1	15	0	0	0	1	0	0
NCT00403260	2007	Medicines for Malaria Venture	Other	Switzerland	Completed	January 2007	December 2008	Phase 3	Interventional	Malaria::::Malaria, Falciparum	0	0	7	0	1	0	1	0	0
NCT00404612	2007	Lux Biosciences, Inc.	Industry	United States	Completed	January 2007	May 2009	Phase 3	Interventional	Panuveitis::::Uveitis::::Chorioretinitis::::Uveitis, Intermediate::::Uveitis, Posterior	0	1	7	0	0	0	1	1	0
NCT00404742	2007	Lux Biosciences, Inc.	Industry	United States	Completed	January 2007	May 2009	Phase 3	Interventional	Panuveitis::::Uveitis::::Chorioretinitis::::Uveitis, Intermediate::::Uveitis, Posterior	0	1	7	0	0	0	1	1	0
NCT00404885	2007	Lux Biosciences, Inc.	Industry	United States	Completed	January 2007	May 2009	Phase 3	Interventional	Panuveitis::::Uveitis::::Chorioretinitis::::Uveitis, Anterior::::Iridocyclitis	0	1	7	0	0	0	1	1	0
NCT00406653	2006	Bristol-Myers Squibb	Industry	United States	Terminated	December 2006	Nov 09	Phase 3	Interventional	Crohn Disease	1	1	17	0	0	0	1	0	0
NCT00407745	2007	Pfizer	Industry	United States	Completed	January 2007	February 2011	Phase 3	Interventional	Neuralgia::::Spinal Cord Injuries	0	1	10	0	0	0	1	1	0
NCT00409188	2006	EMD Serono	Industry	United States	Active, not recruiting	December 2006	Sep 14	Phase 3	Interventional	Carcinoma, Non-Small-Cell Lung::::Lung Neoplasms	1	1	33	0	0	0	1	0	0
NCT00410072	2007	Bristol-Myers Squibb	Industry	United States	Completed	Apr 07	October 2010	Phase 3	Interventional	Hepatitis::::Hepatitis A::::Hepatitis B::::Hepatitis, Chronic::::Hepatitis B, Chronic	0	1	13	0	0	0	1	0	0
NCT00410202	2008	Bristol-Myers Squibb	Industry	United States	Active, not recruiting	March 2008	July 2012	Phase 3	Interventional	Hepatitis::::Hepatitis A::::Hepatitis B::::Hepatitis, Chronic::::Hepatitis B, Chronic	0	1	18	0	0	0	1	0	0
NCT00410410	2006	Bristol-Myers Squibb	Industry	United States	Completed	December 2006	Nov 09	Phase 3	Interventional	Colitis::::Colitis, Ulcerative::::Ulcer	1	1	19	0	0	0	1	0	0
NCT00410761	2006	AstraZeneca	Industry	United Kingdom	Active, not recruiting	Nov 06	December 2016	Phase 3	Interventional	Thyroid Neoplasms::::Thyroid Diseases	1	1	27	0	0	0	1	1	0
NCT00411385	2007	GlaxoSmithKline	Industry	United Kingdom	Completed	February 2007	October 2008	Phase 3	Interventional	Hepatitis::::Hepatitis A::::Hepatitis, Chronic::::Hepatitis C::::Hepatitis C, Chronic	0	1	21	0	0	0	1	0	0
NCT00412893	2006	Astellas Pharma Inc	Industry	Japan	Active, not recruiting	December 2006	March 2013	Phase 3	Interventional	Aspergillosis::::Mycoses	0	1	26	0	0	0	1	0	0
NCT00413218	2006	Astellas Pharma Inc	Industry	Japan	Recruiting	December 2006	Nov 13	Phase 3	Interventional	Candidiasis::::Mycoses::::Candidemia::::Candidiasis, Invasive	0	1	32	0	0	0	1	0	0
NCT00414609	2006	Novartis	Industry	Switzerland	Completed	December 2006	July 2011	Phase 3	Interventional	Infarction::::Myocardial Infarction::::Ventricular Remodeling	0	1	23	0	0	0	1	0	0
NCT00415194	2006	Eli Lilly and Company	Industry	United States	Completed	December 2006	March 2010	Phase 3	Interventional	Neoplasms::::Head and Neck Neoplasms	1	1	21	0	0	0	1	1	0
NCT00417079	2007	Sanofi	Industry	France	Completed	January 2007	Sep 09	Phase 3	Interventional	Neoplasms::::Prostatic Neoplasms	1	1	26	0	0	0	1	0	0
NCT00417209	2006	Sanofi	Industry	France	Completed	December 2006	Nov 09	Phase 3	Interventional	Neoplasms::::Pancreatic Neoplasms	1	1	21	0	0	0	1	0	0
NCT00418886	2007	AstraZeneca	Industry	United Kingdom	Active, not recruiting	January 2007	December 2012	Phase 3	Interventional	Carcinoma, Non-Small-Cell Lung::::Lung Neoplasms	1	1	21	0	0	0	1	1	0
NCT00420212	2007	Biogen Idec	Industry	United States	Completed	January 2007	February 2011	Phase 3	Interventional	Multiple Sclerosis::::Sclerosis::::Multiple Sclerosis, Relapsing-Remitting	0	1	33	0	0	0	1	0	0
NCT00422266	2006	Centre for Chronic Disease Control, India	Other	India	Completed	December 2006	March 2007	Phase 3	Interventional	Dyslipidemias	0	0	1	0	1	0	1	0	0
NCT00423319	2007	Bristol-Myers Squibb	Industry	United States	Completed	March 2007	Sep 09	Phase 3	Interventional	Embolism::::Pulmonary Embolism::::Thrombosis::::Venous Thrombosis	0	1	21	0	0	0	1	0	0
NCT00424255	2006	GlaxoSmithKline	Industry	United Kingdom	Active, not recruiting	December 2006	Apr 16	Phase 3	Interventional	Neoplasms::::Carcinoma, Squamous Cell::::Head and Neck Neoplasms	1	1	21	0	0	0	1	1	0
NCT00424476	2007	GlaxoSmithKline	Industry	United Kingdom	Completed	May 2007	March 2010	Phase 3	Interventional	Lupus Erythematosus, Systemic	1	1	13	0	0	0	1	1	0
NCT00426660	2007	ViiV Healthcare	Industry	United Kingdom	Completed	February 2007	June 2010	Phase 3	Interventional		0	1	25	0	0	0	1	0	0
NCT00431236	2006	GlaxoSmithKline	Industry	United Kingdom	Completed	Nov 06	October 2007	Phase 3	Interventional	Nausea::::Vomiting	0	1	22	0	0	0	1	0	0
NCT00432614	2007	Sanofi	Industry	France	Completed	January 2007	February 2008	Phase 3	Interventional	Depressive Disorder::::Depression::::Depressive Disorder, Major	1	1	13	0	0	0	1	0	0
NCT00432796	2006	Lawson Health Research Institute	Other	Canada	Recruiting	December 2006	March 2013	Phase 3	Interventional	Stroke::::Thromboembolism	0	0	2	0	1	0	1	0	0
NCT00433836	2007	Novartis Pharmaceuticals	Industry	Switzerland	Completed	January 2007	February 2009	Phase 3	Interventional	Hypertension	0	1	11	0	0	0	1	0	0
NCT00435162	2007	Novartis Pharmaceuticals	Industry	Switzerland	Completed	March 2007	January 2009	Phase 3	Interventional	Hypertension	0	1	11	0	0	0	1	0	0
NCT00437112	2007	Eli Lilly and Company	Industry	United States	Completed	February 2007	May 2008	Phase 3	Interventional	Diabetes Mellitus::::Diabetes Mellitus, Type 2	1	1	5	0	0	0	1	0	0
NCT00439140	2007	Allergan	Industry	United States	Recruiting	June 2007	December 2013	Phase 3	Interventional	Urinary Bladder, Overactive	0	1	6	0	0	0	1	0	0
NCT00439725	2007	Bayer	Industry	Germany	Completed	February 2007	Sep 09	Phase 3	Interventional	Embolism::::Pulmonary Embolism::::Thromboembolism::::Thrombosis::::Venous Thrombosis::::Venous Thromboembolism	0	1	33	0	0	0	1	0	0
NCT00439777	2007	Bayer	Industry	Germany	Completed	March 2007	December 2011	Phase 3	Interventional	Embolism::::Pulmonary Embolism::::Thrombosis::::Venous Thrombosis	0	1	39	0	0	0	1	0	0
NCT00440193	2007	Bayer	Industry	Germany	Completed	March 2007	Apr 10	Phase 3	Interventional	Embolism::::Pulmonary Embolism::::Thrombosis::::Venous Thrombosis::::Venous Thromboembolism	0	1	34	0	0	0	1	0	0
NCT00440310	2007	Light Sciences Oncology	Industry	United States	Completed	February 2007	October 2011	Phase 3	Interventional	Neoplasms::::Colorectal Neoplasms::::Neoplasm Metastasis::::Neoplasms, Second Primary::::Neoplasm Recurrence, Local::::Recurrence::::Liver Neoplasms	1	1	13	0	0	0	1	0	0
NCT00440999	2007	Medicines for Malaria Venture	Other	Switzerland	Completed	March 2007	Sep 08	Phase 3	Interventional	Malaria::::Malaria, Vivax	0	0	4	0	1	0	1	0	0
NCT00444925	2007	Pfizer	Industry	United States	Completed	Apr 07	July 2008	Phase 3	Interventional	Urinary Bladder, Overactive	0	1	29	0	0	0	1	0	0
NCT00445679	2007	Wyeth is now a wholly owned subsidiary of Pfizer	Industry	United States	Completed	May 2007	December 2008	Phase 3	Interventional	Depressive Disorder::::Depression::::Depressive Disorder, Major	1	1	4	0	0	0	1	0	0
NCT00446511	2007	Novartis Pharmaceuticals	Industry	Switzerland	Completed	June 2007	June 2009	Phase 3	Interventional	Hypertension::::Renal Insufficiency, Chronic	0	1	9	0	0	0	1	0	0
NCT00448422	2006	Optimer Pharmaceuticals	Industry	United States	Completed	December 2006	Aug 08	Phase 3	Interventional	Gastroenteritis	0	1	1	0	0	0	1	0	0
NCT00449605	2007	Sanofi	Industry	France	Terminated	March 2007	March 2009	Phase 3	Interventional	Diabetes Mellitus::::Diabetes Mellitus, Type 2	1	1	14	0	0	0	1	0	0
NCT00451451	2007	Biogen Idec	Industry	United States	Completed	June 2007	Aug 11	Phase 3	Interventional	Multiple Sclerosis::::Sclerosis::::Multiple Sclerosis, Relapsing-Remitting	0	1	29	0	0	0	1	0	0
NCT00452530	2007	Bristol-Myers Squibb	Industry	United States	Completed	June 2007	January 2009	Phase 3	Interventional	Embolism::::Pulmonary Embolism::::Thrombosis::::Venous Thrombosis	0	1	27	0	0	0	1	0	0
NCT00452569	2006	Celgene Corporation	Industry	United States	Completed	February 2006	January 2009	Phase 3	Interventional	Multiple Myeloma::::Neoplasms, Plasma Cell	1	1	15	0	0	0	1	0	0
NCT00452790	2007	Wyeth is now a wholly owned subsidiary of Pfizer	Industry	United States	Completed	June 2007	February 2010	Phase 3	Interventional	Pneumococcal Infections	0	1	1	0	0	0	1	0	0
NCT00455234	2005	Christian Medical College, Vellore, India	Other	India	Completed	Sep 05	July 2006	Phase 3	Interventional	Aggression::::Psychotic Disorders::::Mental Disorders	0	0	1	0	1	0	1	0	0
NCT00457002	2007	Bristol-Myers Squibb	Industry	United States	Completed	June 2007	May 2011	Phase 3	Interventional	Embolism::::Pulmonary Embolism::::Thrombosis::::Venous Thrombosis::::Venous Thromboembolism	0	1	35	0	0	0	1	0	0
NCT00457353	2007	Sanofi	Industry	France	Completed	March 2007		Phase 3	Interventional	Gastroenteritis	0	1	1	0	0	0	1	0	0
NCT00457626	2007	Novartis Pharmaceuticals	Industry	Switzerland	Completed	Apr 07	May 2009	Phase 3	Interventional	Hypertension	0	1	10	0	0	0	1	0	0
NCT00457691	2007	Pfizer	Industry	United States	Completed	June 2007	March 2010	Phase 3	Interventional	Colorectal Neoplasms	1	1	34	0	0	0	1	0	0
NCT00458276	2007	Actelion	Industry	Switzerland	Terminated	Apr 07	March 2008	Phase 3	Interventional	Heart Diseases::::Hypertension::::Hypertension, Pulmonary	0	1	14	0	0	0	1	0	0
NCT00464061	2007	Sanofi	Industry	France	Terminated	Apr 07	March 2009	Phase 3	Interventional	Diabetes Mellitus::::Diabetes Mellitus, Type 2::::Sleep Initiation and Maintenance Disorders	1	1	22	0	0	0	1	0	0
NCT00464815	2007	GlaxoSmithKline	Industry	United Kingdom	Completed	May 2007	Apr 08	Phase 3	Interventional		0	1	3	0	0	0	1	0	0
NCT00465491	2007	Poniard Pharmaceuticals	Industry	United States	Active, not recruiting	Apr 07		Phase 3	Interventional	Lung Neoplasms::::Small Cell Lung Carcinoma	1	1	15	0	0	0	1	0	0
NCT00465985	2007	Novartis	Industry	Switzerland	Completed	Apr 07		Phase 3	Interventional	Cryopyrin-Associated Periodic Syndromes::::Cellulitis::::Eosinophilia	0	1	6	0	0	0	1	1	0
NCT00466167	2007	Boehringer Ingelheim Pharmaceuticals	Industry	Germany	Completed	Apr 07		Phase 3	Interventional	Parkinson Disease	0	1	14	0	0	0	1	0	0
NCT00469586	2007	Novo Nordisk	Industry	Denmark	Terminated	Apr 07	Apr 08	Phase 3	Interventional	Diabetes Mellitus::::Diabetes Mellitus, Type 2	1	1	11	0	0	0	1	0	0
NCT00471146	2007	Pfizer	Industry	United States	Completed	July 2007	Nov 10	Phase 3	Interventional	Carcinoma::::Pancreatic Neoplasms::::Carcinoma, Pancreatic Ductal	1	1	24	0	0	0	1	1	0
NCT00472953	2007	Novo Nordisk	Industry	Denmark	Terminated	May 2007	March 2008	Phase 3	Interventional	Diabetes Mellitus::::Diabetes Mellitus, Type 1::::Diabetes Mellitus, Type 2::::Lung Diseases::::Respiration Disorders::::Pulmonary Disease, Chronic Obstructive::::Lung Diseases, Obstructive	1	1	7	0	0	0	1	0	0
NCT00473668	2007	GlaxoSmithKline	Industry	United Kingdom	Completed	June 2007	January 2008	Phase 3	Interventional	Diphtheria::::Hepatitis::::Hepatitis A::::Hepatitis B::::Influenza, Human::::Whooping Cough::::Tetanus::::Tetany	0	1	1	0	0	0	1	0	0
NCT00475852	2007	Scios, Inc.	Industry	United States	Completed	May 2007	March 2011	Phase 3	Interventional	Heart Failure	1	1	28	0	0	0	1	0	0
NCT00477295	2007	Eisai Inc.	Industry	United States	Completed	May 2007	January 2011	Phase 3	Interventional	Epilepsy::::Epilepsies, Partial	0	1	18	0	0	0	1	0	0
NCT00477672	2007	ACADIA Pharmaceuticals Inc.	Industry	United States	Completed	June 2007		Phase 3	Interventional	Parkinson Disease::::Mental Disorders::::Psychotic Disorders	0	1	7	0	0	0	1	0	0
NCT00478192	2007	Astellas Pharma Inc	Industry	Japan	Completed	Apr 07	Aug 08	Phase 3	Interventional	Hyponatremia	0	1	2	0	0	0	1	0	0
NCT00479401	2007	Boehringer Ingelheim Pharmaceuticals	Industry	Germany	Completed	May 2007		Phase 3	Interventional	Parkinson Disease	0	1	14	0	0	0	1	0	0
NCT00481247	2007	Bristol-Myers Squibb	Industry	United States	Active, not recruiting	Sep 07	December 2013	Phase 3	Interventional	Leukemia::::Leukemia, Myeloid::::Leukemia, Myelogenous, Chronic, BCR-ABL Positive::::Philadelphia Chromosome::::Chronic Disease	1	1	26	0	0	0	1	0	0
NCT00483548	2007	Pfizer	Industry	United States	Completed	October 2007	December 2008	Phase 3	Interventional	Bipolar Disorder::::Depression::::Depressive Disorder	1	1	3	0	0	0	1	0	0
NCT00484198	2007	Daiichi Sankyo Inc.	Industry	Japan	Completed	Apr 07	February 2009	Phase 3	Interventional	Diabetes Mellitus::::Diabetes Mellitus, Type 2	1	1	18	0	0	0	1	1	0
NCT00487539	2007	Centocor, Inc.	Industry	United States	Completed	June 2007	October 2010	Phase 3	Interventional	Colitis::::Colitis, Ulcerative::::Ulcer	1	1	25	0	0	0	1	1	0
NCT00488319	2007	Janssen Research & Development, LLC	Industry	United States	Completed	May 2007	July 2012	Phase 3	Interventional	Dementia::::Psychotic Disorders::::Mental Disorders::::Schizophrenia	0	1	11	0	0	0	1	0	0
NCT00488631	2007	Janssen Research & Development, LLC	Industry	United States	Active, not recruiting	Sep 07	February 2015	Phase 3	Interventional	Colitis::::Colitis, Ulcerative::::Ulcer	1	1	26	0	0	0	1	0	0
NCT00490035	2007	UCB, Inc.	Industry	Belgium	Completed	Sep 07	February 2009	Phase 3	Interventional	Epilepsy::::Seizures	0	1	12	0	0	0	1	1	0
NCT00490971	2006	Johnson & Johnson Pharmaceutical Research & Development, L.L.C.	Industry	United States	Completed	May 2006	Apr 10	Phase 3	Interventional	Bipolar Disorder	0	1	16	0	0	0	1	0	0
NCT00494013	2007	Eli Lilly and Company	Industry	United States	Completed	Aug 07	Sep 08	Phase 3	Interventional	Diabetes Mellitus::::Diabetes Mellitus, Type 2	1	1	9	0	0	0	1	0	0
NCT00496769	2007	Bristol-Myers Squibb	Industry	United States	Active, not recruiting	Sep 07	Sep 12	Phase 3	Interventional		0	1	24	0	0	0	1	0	0
NCT00496847	2007	Virchow Group	Industry	India	Completed	Aug 07	Aug 09	Phase 3	Interventional		0	1	1	0	0	0	1	0	0
NCT00500409	2005	Virchow Group	Industry	India	Completed	December 2005	July 2007	Phase 3	Interventional	Osteoporosis	0	1	1	0	0	0	1	0	0
NCT00504075	2007	Bio Products Laboratory	Other	United Kingdom	Completed	Sep 07	Aug 11	Phase 3	Interventional	Purpura::::Purpura, Thrombocytopenic::::Purpura, Thrombocytopenic, Idiopathic	0	0	3	0	1	0	1	0	0
NCT00504881	2007	UCB, Inc.	Industry	Belgium	Completed	October 2007	December 2008	Phase 3	Interventional	Epilepsy::::Epilepsy, Generalized::::Stress, Psychological	0	1	15	0	0	0	1	1	0
NCT00507000	2008	Indian Council of Medical Research	Other	India	Active, not recruiting	May 2008	Sep 12	Phase 3	Interventional	Tuberculosis::::Tuberculosis, Pulmonary	0	0	1	0	1	0	1	0	0
NCT00509106	2007	Cerexa, Inc.	Industry	United States	Completed	July 2007	June 2009	Phase 3	Interventional	Pneumonia, Bacterial::::Pneumonia	0	1	15	0	0	0	1	0	0
NCT00514904	2007	GlaxoSmithKline	Industry	United Kingdom	Completed	Sep 07	Sep 08	Phase 3	Interventional	Meningococcal Infections	0	1	4	0	0	0	1	0	0
NCT00516321	2007	GlaxoSmithKline	Industry	United Kingdom	Completed	October 2007	May 2011	Phase 3	Interventional	Hepatitis::::Hepatitis A::::Hepatitis C::::Hepatitis C, Chronic	0	1	24	0	0	0	1	1	0
NCT00518089	2008	Allergan	Industry	United States	Completed	February 2008	January 2009	Phase 3	Interventional	Conjunctivitis::::Conjunctivitis, Bacterial	0	1	2	0	0	0	1	1	0
NCT00518713	2007	Lundbeck LLC	Industry	United States	Completed	Aug 07	Apr 10	Phase 3	Interventional	Epilepsy::::Epilepsy, Generalized::::Seizures::::Mental Retardation::::Spasms, Infantile	0	1	5	0	0	0	1	0	0
NCT00522379	2007	UCB, Inc.	Industry	Belgium	Completed	July 2007	July 2011	Phase 3	Interventional	Parkinson Disease	0	1	5	0	0	0	1	0	0
NCT00523042	2007	Novo Nordisk	Industry	Denmark	Terminated	Aug 07	February 2008	Phase 3	Interventional	Asthma::::Diabetes Mellitus::::Diabetes Mellitus, Type 1::::Diabetes Mellitus, Type 2	1	1	4	0	0	0	1	0	0
NCT00523965	2007	Banaras Hindu University	Other	India	Completed	Sep 07	February 2010	Phase 3	Interventional	Leishmaniasis::::Leishmaniasis, Visceral	0	0	1	0	1	0	1	1	0
NCT00529451	2007	Novartis	Industry	Switzerland	Completed	Sep 07	July 2008	Phase 3	Interventional	Hypertension	0	1	3	0	0	0	1	0	0
NCT00529568	2007	GlaxoSmithKline	Industry	United Kingdom	Completed	October 2007	Aug 11	Phase 3	Interventional	Hepatitis::::Hepatitis A::::Hepatitis C::::Hepatitis C, Chronic	0	1	23	0	0	0	1	1	0
NCT00531479	2008	Pfizer	Industry	United States	Completed	July 2008	May 2011	Phase 3	Interventional	Aspergillosis	0	1	24	0	0	0	1	0	0
NCT00532155	2007	Sanofi	Industry	France	Completed	Sep 07	October 2011	Phase 3	Interventional	Carcinoma::::Carcinoma, Non-Small-Cell Lung::::Lung Neoplasms	1	1	32	0	0	0	1	0	0
NCT00536133	2006	Jawaharlal Nehru Medical College	Other	India	Completed	Apr 06	July 2008	Phase 3	Interventional	Respiratory Tract Infections	0	0	1	0	1	0	1	0	0
NCT00537238	2007	Pfizer	Industry	United States	Completed	October 2007	May 2012	Phase 3	Interventional	Seizures	0	1	21	0	0	0	1	0	0
NCT00537329	2008	Pfizer	Industry	United States	Completed	January 2008	March 2009	Phase 3	Interventional	Candidemia	0	1	4	0	0	0	1	0	0
NCT00543725	2008	Tibotec Pharmaceuticals, Ireland	Industry	Ireland	Completed	May 2008	February 2012	Phase 3	Interventional	HIV Infections::::Acquired Immunodeficiency Syndrome	1	1	20	0	0	0	1	0	0
NCT00545740	2007	Shire Development LLC	Industry	Ireland	Completed	Nov 07	March 2012	Phase 3	Interventional	Diverticulitis::::Recurrence	0	1	11	0	0	0	1	0	0
NCT00546637	2007	Pfizer	Industry	United States	Completed	Nov 07	February 2009	Phase 3	Interventional	Urinary Bladder, Overactive	0	1	19	0	0	0	1	0	0
NCT00548067	2007	Novartis	Industry	Switzerland	Completed	Sep 07	March 2008	Phase 3	Interventional	Hypertension	0	1	1	0	0	0	1	0	0
NCT00549718	2007	Sunovion	Industry	United States	Completed	October 2007	October 2010	Phase 3	Interventional	Schizophrenia	0	1	7	0	0	0	1	0	0
NCT00549757	2007	Novartis	Industry	Switzerland	Active, not recruiting	October 2007	February 2013	Phase 3	Interventional	Cardiovascular Diseases::::Diabetes Mellitus::::Diabetes Mellitus, Type 2	1	1	34	0	0	0	1	0	0
NCT00549939	2007	Sanofi	Industry	France	Completed	October 2007	December 2009	Phase 3	Interventional	Urinary Bladder, Neurogenic	0	1	18	0	0	0	1	0	0
NCT00550238	2007	ACADIA Pharmaceuticals Inc.	Industry	United States	Recruiting	July 2007		Phase 3	Interventional	Parkinson Disease::::Mental Disorders::::Psychotic Disorders	0	1	13	0	0	0	1	0	0
NCT00551135	2008	Pfizer	Industry	United States	Completed	January 2008	Sep 09	Phase 3	Interventional	Hernia::::Hernia, Inguinal::::Pain, Postoperative	0	1	6	0	0	0	1	0	0
NCT00553358	2008	GlaxoSmithKline	Industry	United Kingdom	Active, not recruiting	January 2008	Sep 20	Phase 3	Interventional	Breast Neoplasms::::Neoplasms	1	1	23	0	0	0	1	1	0
NCT00553410	2007	International Breast Cancer Study Group	Other	Switzerland	Active, not recruiting	Aug 07		Phase 3	Interventional	Breast Neoplasms	1	0	20	0	1	0	1	0	0
NCT00553631	2008	Shire Human Genetic Therapies, Inc.	Industry	United Kingdom	Completed	January 2008	June 2009	Phase 3	Interventional	Gaucher Disease	0	1	9	0	0	0	1	0	0
NCT00554229	2007	AstraZeneca	Industry	United Kingdom	Completed	Nov 07	Aug 11	Phase 3	Interventional	Neoplasm Metastasis::::Prostatic Neoplasms	1	1	31	0	0	0	1	0	0
NCT00558311	2007	Actelion	Industry	Switzerland	Completed	Nov 07	July 2010	Phase 3	Interventional	Hemorrhage::::Subarachnoid Hemorrhage	0	1	29	0	0	0	1	0	0
NCT00558636	2007	Bayer	Industry	Germany	Terminated	Sep 07	May 2008	Phase 3	Interventional	Carcinoma::::Carcinoma, Non-Small-Cell Lung::::Lung Neoplasms	1	1	6	0	0	0	1	0	0
NCT00559585	2008	Bristol-Myers Squibb	Industry	United States	Completed	January 2008	January 2012	Phase 3	Interventional	Arthritis::::Arthritis, Rheumatoid	1	1	24	0	0	0	1	0	0
NCT00562965	2007	Pfizer	Industry	United States	Terminated	Nov 07	Apr 11	Phase 3	Interventional	Lymphoma::::Lymphoma, Follicular::::Lymphoma, Non-Hodgkin::::Lymphoma, B-Cell	1	1	14	0	0	0	1	0	0
NCT00565708	2008	National Cancer Centre, Singapore	Other	Singapore	Recruiting	December 2008	December 2020	Phase 3	Interventional	Colorectal Neoplasms	1	0	9	0	1	0	1	1	0
NCT00565955	2007	All India Institute of Medical Sciences, New Delhi	Other	India	Completed	March 2007	October 2008	Phase 3	Interventional	Asthma	1	0	1	0	1	0	1	0	0
NCT00567996	2007	Novartis	Industry	Switzerland	Completed	Nov 07		Phase 3	Interventional	Lung Diseases::::Respiration Disorders::::Pulmonary Disease, Chronic Obstructive::::Lung Diseases, Obstructive	0	1	15	0	0	0	1	0	0
NCT00570739	2007	Daiichi Sankyo Inc.	Industry	Japan	Completed	Nov 07	May 2009	Phase 3	Interventional	Diabetes Mellitus::::Diabetes Mellitus, Type 2::::Hypercholesterolemia::::Glucose Intolerance::::Prediabetic State	1	1	4	0	0	0	1	0	0
NCT00571649	2007	Bayer	Industry	Germany	Completed	December 2007	Nov 10	Phase 3	Interventional		0	1	37	0	0	0	1	0	0
NCT00574275	2007	Sanofi	Industry	France	Terminated	December 2007	Nov 10	Phase 3	Interventional	Neoplasms::::Pancreatic Neoplasms	1	1	24	0	0	0	1	0	0
NCT00574873	2008	Pfizer	Industry	United States	Active, not recruiting	February 2008	Sep 14	Phase 3	Interventional	Leukemia::::Leukemia, Myeloid::::Leukemia, Myelogenous, Chronic, BCR-ABL Positive::::Philadelphia Chromosome	1	1	29	0	0	0	1	0	0
NCT00575588	2007	AstraZeneca	Industry	United Kingdom	Completed	December 2007	Aug 10	Phase 3	Interventional	Diabetes Mellitus::::Diabetes Mellitus, Type 2	1	1	11	0	0	0	1	0	0
NCT00576823	2007	Sanofi	Industry	France	Completed	December 2007	October 2009	Phase 3	Interventional	Urinary Bladder, Neurogenic::::Hydronephrosis	0	1	12	0	0	0	1	0	0
NCT00577460	2007	Boehringer Ingelheim Pharmaceuticals	Industry	Germany	Completed	December 2007		Phase 3	Interventional	Parkinson Disease	0	1	14	0	0	0	1	0	0
NCT00578695	2007	CardioKine Inc.	Industry	United States	Completed	January 2007		Phase 3	Interventional	Hyponatremia	0	1	15	0	0	0	1	0	0
NCT00589693	2008	Johnson & Johnson Pharmaceutical Research & Development, L.L.C.	Industry	United States	Terminated	Apr 08	June 2011	Phase 3	Interventional	Pneumonia::::Pneumonia, Ventilator-Associated	0	1	21	0	0	0	1	0	0
NCT00589914	2007	Johnson & Johnson Pharmaceutical Research & Development, L.L.C.	Industry	United States	Completed	February 2007	June 2009	Phase 3	Interventional	Schizophrenia	0	1	14	0	0	0	1	0	0
NCT00596492	2008	Aqumen Biopharmaceuticals, N.A.	Industry	Japan	Terminated	May 2008	December 2008	Phase 3	Interventional	Cataract	0	1	2	0	0	0	1	0	0
NCT00596583	2007	Aqumen Biopharmaceuticals, N.A.	Industry	Japan	Completed	Apr 07	May 2008	Phase 3	Interventional	Cataract	0	1	2	0	0	0	1	0	0
NCT00596817	2007	H. Lundbeck A/S	Industry	Denmark	Completed	December 2007	October 2009	Phase 3	Interventional	Depressive Disorder::::Depression::::Depressive Disorder, Major	1	1	17	0	0	0	1	0	0
NCT00596830	2008	Pfizer	Industry	United States	Terminated	Apr 08	Sep 12	Phase 3	Interventional	Carcinoma::::Carcinoma, Non-Small-Cell Lung::::Carcinoma, Squamous Cell::::Carcinoma, Adenosquamous::::Carcinoma, Large Cell	1	1	26	0	0	0	1	0	0
NCT00597688	2007	All India Institute of Medical Sciences, New Delhi	Other	India	Completed	Nov 07	Apr 09	Phase 3	Interventional	Pneumonia::::Pneumonia, Ventilator-Associated	0	0	1	0	1	0	1	0	0
NCT00601250	2008	Boehringer Ingelheim Pharmaceuticals	Industry	Germany	Completed	January 2008		Phase 3	Interventional	Diabetes Mellitus::::Diabetes Mellitus, Type 2	1	1	10	0	0	0	1	0	0
NCT00601523	2008	Boehringer Ingelheim Pharmaceuticals	Industry	Germany	Completed	January 2008		Phase 3	Interventional	Parkinson Disease	0	1	15	0	0	0	1	1	0
NCT00604214	2008	Eli Lilly and Company	Industry	United States	Completed	March 2008	February 2012	Phase 3	Interventional		0	1	12	0	0	0	1	0	0
NCT00605683	2007	EMD Serono	Industry	United States	Completed	Nov 07	March 2012	Phase 3	Interventional	Parkinson Disease	0	1	20	0	0	0	1	0	0
NCT00606489	2007	Cumberland Pharmaceuticals	Industry	United States	Completed	Nov 07	May 2009	Phase 3	Interventional	Burns	0	1	2	0	0	0	1	0	0
NCT00611026	2008	Pfizer	Industry	United States	Completed	February 2008	October 2009	Phase 3	Interventional	Urinary Bladder, Overactive	0	1	25	0	0	0	1	0	0
NCT00614120	2008	Novo Nordisk	Industry	Denmark	Completed	January 2008	February 2009	Phase 3	Interventional	Diabetes Mellitus::::Diabetes Mellitus, Type 2	1	1	3	0	0	0	1	0	0
NCT00615433	2008	Sunovion	Industry	United States	Completed	January 2008	January 2010	Phase 3	Interventional	Schizophrenia	0	1	5	0	0	0	1	0	0
NCT00615550	2008	Columbia Laboratories	Industry	United States	Completed	March 2008	Nov 10	Phase 3	Interventional	Premature Birth	0	1	10	0	0	0	1	0	0
NCT00616330	2008	KV Pharmaceutical Company	Industry	United States	Completed	January 2008	December 2009	Phase 3	Interventional	Vaginitis::::Vulvovaginitis	0	1	4	0	0	0	1	0	1
NCT00617669	2008	AstraZeneca	Industry	United Kingdom	Completed	January 2008	July 2011	Phase 3	Interventional	Prostatic Neoplasms	1	1	26	0	0	0	1	1	0
NCT00621140	2008	Boehringer Ingelheim Pharmaceuticals	Industry	Germany	Completed	February 2008		Phase 3	Interventional	Diabetes Mellitus::::Diabetes Mellitus, Type 2	1	1	11	0	0	0	1	0	0
NCT00621348	2006	All India Institute of Medical Sciences, New Delhi	Other	India	Completed	Sep 06	May 2008	Phase 3	Interventional	Hyponatremia	0	0	1	0	1	0	1	0	0
NCT00621504	2008	Cerexa, Inc.	Industry	United States	Completed	January 2008	June 2009	Phase 3	Interventional	Pneumonia, Bacterial::::Pneumonia	0	1	23	0	0	0	1	0	0
NCT00622284	2008	Boehringer Ingelheim Pharmaceuticals	Industry	Germany	Completed	February 2008		Phase 3	Interventional	Diabetes Mellitus::::Diabetes Mellitus, Type 2	1	1	16	0	0	0	1	0	0
NCT00624143	2008	All India Institute of Medical Sciences, New Delhi	Other	India	Recruiting	February 2008		Phase 3	Interventional	Leukemia::::Acute Disease	1	0	1	0	1	0	1	0	0
NCT00625664	2008	Sanofi	Industry	France	Completed	February 2008	February 2011	Phase 3	Interventional	Urinary Bladder Neoplasms::::Neoplasms	1	1	19	0	0	0	1	0	0
NCT00626548	2008	AstraZeneca	Industry	United Kingdom	Terminated	January 2008	May 2011	Phase 3	Interventional	Prostatic Neoplasms	1	1	39	0	0	0	1	0	0
NCT00627640	2009	EMD Serono	Industry	United States	Completed	February 2009	March 2012	Phase 3	Interventional	Parkinson Disease	0	1	21	0	0	0	1	0	0
NCT00628719	2008	Banaras Hindu University	Other	India	Completed	February 2008	March 2009	Phase 3	Interventional	Leishmaniasis::::Leishmaniasis, Visceral	0	0	1	0	1	0	1	1	0
NCT00629031	2008	Banaras Hindu University	Other	India	Completed	February 2008	Aug 08	Phase 3	Interventional	Leishmaniasis::::Leishmaniasis, Visceral	0	0	1	0	1	0	1	0	0
NCT00631371	2008	Pfizer	Industry	United States	Active, not recruiting	Apr 08	February 2013	Phase 3	Interventional	Carcinoma::::Carcinoma, Renal Cell::::Kidney Neoplasms::::Urogenital Neoplasms	1	1	30	0	0	0	1	0	0
NCT00633893	2008	Bristol-Myers Squibb	Industry	United States	Completed	May 2008	Sep 12	Phase 3	Interventional		0	1	24	0	0	0	1	0	0
NCT00634049	2008	Astellas Pharma Inc	Industry	Japan	Recruiting	Apr 08	Apr 13	Phase 3	Interventional	Aspergillosis::::Mycoses	0	1	26	0	0	0	1	0	0
NCT00635219	2008	H. Lundbeck A/S	Industry	Denmark	Completed	February 2008	Apr 09	Phase 3	Interventional	Depressive Disorder::::Depression::::Depressive Disorder, Major	1	1	18	0	0	0	1	0	0
NCT00635427	2008	Shire Human Genetic Therapies, Inc.	Industry	United Kingdom	Active, not recruiting	May 2008	December 2014	Phase 3	Interventional	Gaucher Disease	0	1	11	0	0	0	1	0	0
NCT00637273	2008	Amylin Pharmaceuticals, LLC.	Industry	United States	Completed	January 2008	July 2009	Phase 3	Interventional	Diabetes Mellitus::::Diabetes Mellitus, Type 2	1	1	3	0	0	0	1	0	0
NCT00637377	2008	Bayer	Industry	Germany	Completed	Apr 08	Aug 11	Phase 3	Interventional	Macular Degeneration::::Wet Macular Degeneration	0	1	26	0	0	0	1	0	0
NCT00640991	2008	Population Health Research Institute	Other	Canada	Completed	Apr 08	June 2010	Phase 3	Interventional	Cardiovascular Diseases::::Hyperglycemia::::Infarction::::Myocardial Infarction	0	0	3	0	1	0	1	0	0
NCT00643201	2008	Bristol-Myers Squibb	Industry	United States	Active, not recruiting	July 2008	March 2013	Phase 3	Interventional		0	1	21	0	0	0	1	0	0
NCT00646542	2005	Novartis	Industry	Switzerland	Completed	March 2005		Phase 3	Interventional	Diabetes Mellitus::::Diabetes Mellitus, Type 2::::Renal Insufficiency	1	1	12	0	0	0	1	0	0
NCT00657150	2008	Boehringer Ingelheim Pharmaceuticals	Industry	Germany	Completed	March 2008		Phase 3	Interventional	Thromboembolism::::Venous Thromboembolism::::Venous Thrombosis	0	1	19	0	0	0	1	0	0
NCT00658021	2008	Amylin Pharmaceuticals, LLC.	Industry	United States	Recruiting	May 2008	December 2014	Phase 3	Interventional	Diabetes Mellitus::::Diabetes Mellitus, Type 2	1	1	5	0	0	0	1	1	0
NCT00658528	2008	Eisai Inc.	Industry	United States	Completed	February 2008	January 2010	Phase 3	Interventional	Gastroesophageal Reflux	0	1	13	0	0	0	1	0	0
NCT00658775	2008	Eisai Inc.	Industry	United States	Completed	February 2008	January 2010	Phase 3	Interventional	Gastroesophageal Reflux	0	1	14	0	0	0	1	0	0
NCT00660179	2008	Actelion	Industry	Switzerland	Completed	May 2008	Apr 12	Phase 3	Interventional	Hypertension, Pulmonary::::Hypertension	0	1	38	0	0	0	1	0	0
NCT00660959	2008	CardioKine Inc.	Industry	United States	Completed	Apr 08		Phase 3	Interventional	Hyponatremia	0	1	6	0	0	0	1	0	0
NCT00661362	2008	AstraZeneca	Industry	United Kingdom	Completed	June 2008	Sep 09	Phase 3	Interventional	Diabetes Mellitus::::Diabetes Mellitus, Type 2	1	1	3	0	0	0	1	0	0
NCT00667251	2008	NCIC Clinical Trials Group	Other	Canada	Active, not recruiting	July 2008	Aug 13	Phase 3	Interventional	Breast Neoplasms	1	0	21	0	1	0	1	0	0
NCT00667823	2008	Actelion	Industry	Switzerland	Active, not recruiting	July 2008	Nov 12	Phase 3	Interventional	Hypertension, Pulmonary::::Hypertension	0	1	36	0	0	0	1	0	0
NCT00676338	2008	Amylin Pharmaceuticals, LLC.	Industry	United States	Completed	Nov 08	January 2011	Phase 3	Interventional	Diabetes Mellitus::::Diabetes Mellitus, Type 2	1	1	22	0	0	0	1	0	0
NCT00676507	2008	NovaRx Corporation	Industry	United States	Active, not recruiting	July 2008	October 2012	Phase 3	Interventional	Neoplasms::::Carcinoma::::Carcinoma, Non-Small-Cell Lung::::Lung Neoplasms	1	1	8	0	0	0	1	0	0
NCT00677807	2008	Novartis	Industry	Switzerland	Completed	May 2008	March 2009	Phase 3	Interventional	Lung Diseases::::Pulmonary Disease, Chronic Obstructive::::Lung Diseases, Obstructive	0	1	9	0	0	0	1	0	0
NCT00678392	2008	Pfizer	Industry	United States	Active, not recruiting	Sep 08	July 2015	Phase 3	Interventional	Neoplasms::::Carcinoma, Renal Cell::::Kidney Neoplasms	1	1	22	0	0	0	1	1	0
NCT00678587	2008	GlaxoSmithKline	Industry	United Kingdom	Terminated	June 2008	October 2009	Phase 3	Interventional	Acquired Immunodeficiency Syndrome::::HIV Infections::::Hepatitis::::Hepatitis A::::Hepatitis B::::Hepatitis C::::Immunologic Deficiency Syndromes::::Liver Diseases::::Thrombocytopenia::::Virus Diseases::::Fatty Liver	1	1	11	0	0	0	1	1	0
NCT00679588	2008	Sanofi	Industry	France	Completed	Apr 08	Aug 10	Phase 3	Interventional	Thromboembolism::::Venous Thromboembolism::::Venous Thrombosis	0	1	39	0	0	0	1	0	0
NCT00680186	2008	Boehringer Ingelheim Pharmaceuticals	Industry	Germany	Completed	Apr 08		Phase 3	Interventional	Thromboembolism::::Venous Thromboembolism::::Venous Thrombosis	0	1	31	0	0	0	1	0	0
NCT00683878	2008	Bristol-Myers Squibb	Industry	United States	Completed	July 2008	June 2010	Phase 3	Interventional	Diabetes Mellitus::::Diabetes Mellitus, Type 2	1	1	9	0	0	0	1	0	0
NCT00684177	2008	GlaxoSmithKline	Industry	United Kingdom	Completed	May 2008	October 2009	Phase 3	Interventional	Bacterial Infections::::Skin Diseases, Infectious::::Lacerations	0	1	5	0	0	0	1	0	0
NCT00685373	2008	Novartis	Industry	Switzerland	Completed	May 2008	Apr 10	Phase 3	Interventional	Cryopyrin-Associated Periodic Syndromes::::Cellulitis::::Eosinophilia	0	1	9	0	0	0	1	1	0
NCT00686959	2008	Eli Lilly and Company	Industry	United States	Active, not recruiting	Sep 08	May 2014	Phase 3	Interventional		0	1	15	0	0	0	1	1	0
NCT00688701	2008	Sanofi	Industry	France	Completed	May 2008	December 2009	Phase 3	Interventional	Diabetes Mellitus::::Diabetes Mellitus, Type 2	1	1	11	0	0	0	1	0	0
NCT00689611	2005	Mark Eisenberg	Other	Canada	Completed	December 2005	June 2010	Phase 3	Interventional	Infarction::::Myocardial Infarction::::Smoking::::Acute Coronary Syndrome	1	0	7	0	1	0	1	0	0
NCT00690638	2008	Phenomix	Industry	United States	Completed	July 2008	Apr 10	Phase 3	Interventional	Diabetes Mellitus::::Diabetes Mellitus, Type 2	1	1	9	0	0	0	1	1	0
NCT00694304	2008	H. Lundbeck A/S	Industry	Denmark	Completed	May 2008	Apr 10	Phase 3	Interventional	Depressive Disorder::::Depression::::Depressive Disorder, Major	1	1	20	0	0	0	1	0	0
NCT00694382	2008	Sanofi	Industry	France	Completed	June 2008	Nov 10	Phase 3	Interventional		0	1	24	0	0	0	1	0	0
NCT00694928	2008	KV Pharmaceutical Company	Industry	United States	Completed	May 2008	Nov 09	Phase 3	Interventional		0	1	3	0	0	0	1	0	1
NCT00696969	2008	Drugs for Neglected Diseases	Other	Switzerland	Completed	June 2008	January 2010	Phase 3	Interventional	Leishmaniasis::::Leishmaniasis, Visceral	0	0	1	0	1	0	1	1	0
NCT00697099	2008	Sanofi	Industry	France	Completed	June 2008	June 2009	Phase 3	Interventional	Thromboembolism::::Venous Thromboembolism::::Venous Thrombosis	0	1	30	0	0	0	1	0	0
NCT00698334	2006	All India Institute of Medical Sciences, New Delhi	Other	India	Completed	Apr 06	Apr 11	Phase 3	Interventional	Acquired Immunodeficiency Syndrome::::HIV Infections::::Immunologic Deficiency Syndromes::::Tuberculosis	1	0	1	0	1	0	1	0	0
NCT00698932	2008	AstraZeneca	Industry	United Kingdom	Completed	June 2008	October 2009	Phase 3	Interventional	Diabetes Mellitus::::Diabetes Mellitus, Type 2	1	1	4	0	0	0	1	0	0
NCT00699517	2008	Sanofi	Industry	France	Active, not recruiting	June 2008	March 2013	Phase 3	Interventional	Sarcoma	1	1	10	0	0	0	1	0	0
NCT00699582	2008	Eisai Inc.	Industry	United States	Completed	May 2008	January 2011	Phase 3	Interventional	Seizures	0	1	14	0	0	0	1	0	0
NCT00700310	2008	Eisai Inc.	Industry	United States	Completed	Sep 08	July 2010	Phase 3	Interventional	Seizures	0	1	23	0	0	0	1	0	0
NCT00701714	2007	Novartis	Industry	Switzerland	Terminated	Sep 07	June 2010	Phase 3	Interventional	Anemia::::Kidney Failure, Chronic::::Renal Insufficiency, Chronic::::Renal Insufficiency	0	1	10	0	0	0	1	0	0
NCT00704509	2008	H. Lundbeck A/S	Industry	Denmark	Terminated	June 2008	Nov 09	Phase 3	Interventional	Schizophrenia	0	1	7	0	0	0	1	0	0
NCT00704730	2008	Exelixis	Industry	United States	Active, not recruiting	June 2008	March 2013	Phase 3	Interventional	Thyroid Neoplasms::::Thyroid Diseases	1	1	24	0	0	0	1	0	0
NCT00704899	2006	Mahatma Gandhi Institute of Medical Sciences	Other	India	Completed	March 2006	Apr 08	Phase 3	Interventional	Fibromyalgia::::Myofascial Pain Syndromes	0	0	1	0	1	0	1	0	0
NCT00705783	2008	Otsuka Pharmaceutical Development & Commercialization, Inc.	Industry	United States	Completed	July 2008	February 2011	Phase 3	Interventional	Schizophrenia	0	1	12	0	0	0	1	0	0
NCT00705978	2008	Abbott Products	Industry	United States	Completed	June 2008	May 2010	Phase 3	Interventional	Exocrine Pancreatic Insufficiency::::Pancreatitis::::Pancreatitis, Chronic	0	1	1	0	0	0	1	0	0
NCT00707304	2008	Agennix	Industry	Germany	Completed	Nov 08	Aug 12	Phase 3	Interventional	Carcinoma, Non-Small-Cell Lung::::Lung Neoplasms	1	1	23	0	0	0	1	0	0
NCT00707993	2008	Takeda Global Research & Development Center, Inc.	Industry	Japan	Completed	June 2008	Aug 10	Phase 3	Interventional	Diabetes Mellitus	1	1	11	0	0	0	1	0	0
NCT00709904	2008	Sanofi	Industry	France	Completed	June 2008	January 2010	Phase 3	Interventional	Hip Fractures::::Thromboembolism::::Venous Thromboembolism::::Venous Thrombosis	0	1	17	0	0	0	1	0	0
NCT00712933	2008	GlaxoSmithKline	Industry	United Kingdom	Active, not recruiting	June 2008	March 2015	Phase 3	Interventional	Lupus Erythematosus, Systemic	1	1	28	0	0	0	1	0	0
NCT00713830	2008	Sanofi	Industry	France	Completed	July 2008	January 2011	Phase 3	Interventional	Diabetes Mellitus::::Diabetes Mellitus, Type 2	1	1	16	0	0	0	1	0	0
NCT00714597	2008	Sanofi	Industry	France	Terminated	July 2008	March 2009	Phase 3	Interventional	Thromboembolism::::Venous Thromboembolism::::Venous Thrombosis	0	1	21	0	0	0	1	0	0
NCT00715624	2008	Sanofi	Industry	France	Completed	July 2008	February 2011	Phase 3	Interventional	Diabetes Mellitus::::Diabetes Mellitus, Type 2	1	1	15	0	0	0	1	0	0
NCT00716859	2008	Pfizer	Industry	United States	Completed	July 2008	Nov 09	Phase 3	Interventional	Glaucoma	0	1	20	0	0	0	1	0	0
NCT00718354	2008	Thrombosis Research Institute	Other	United Kingdom	Recruiting	July 2008	Aug 10	Phase 3	Interventional	Stomach Neoplasms	1	0	1	0	1	0	1	0	0
NCT00721760	2008	Sanofi	Industry	France	Completed	July 2008	October 2009	Phase 3	Interventional	Hip Fractures::::Thromboembolism::::Venous Thromboembolism::::Venous Thrombosis	0	1	24	0	0	0	1	0	0
NCT00722137	2008	Millennium Pharmaceuticals, Inc.	Industry	United States	Active, not recruiting	May 2008	Sep 13	Phase 3	Interventional	Lymphoma::::Lymphoma, Mantle-Cell	1	1	29	0	0	0	1	0	0
NCT00731549	2008	Otsuka Pharmaceutical Development & Commercialization, Inc.	Industry	United States	Active, not recruiting	December 2008	Sep 13	Phase 3	Interventional	Schizophrenia	0	1	28	0	0	0	1	0	0
NCT00735527	2008	All India Institute of Medical Sciences, New Delhi	Other	India	Completed	May 2008	Apr 09	Phase 3	Interventional	Seizures::::Status Epilepticus	0	0	1	0	1	0	1	0	0
NCT00736099	2008	Boehringer Ingelheim Pharmaceuticals	Industry	Germany	Completed	Aug 08		Phase 3	Interventional	Diabetes Mellitus::::Diabetes Mellitus, Type 2	1	1	32	0	0	0	1	0	0
NCT00736879	2008	Bristol-Myers Squibb	Industry	United States	Completed	Sep 08	December 2009	Phase 3	Interventional	Diabetes Mellitus::::Diabetes Mellitus, Type 2	1	1	7	0	0	0	1	0	0
NCT00738660	2007	Postgraduate Institute of Medical Education and Research	Other	India	Completed	February 2007	May 2008	Phase 3	Interventional	Diabetes Mellitus, Type 1::::Diabetic Nephropathies::::Kidney Diseases	1	0	1	0	1	0	1	0	0
NCT00744497	2008	Bristol-Myers Squibb	Industry	United States	Active, not recruiting	October 2008	February 2013	Phase 3	Interventional	Neoplasms::::Prostatic Neoplasms	1	1	25	0	0	0	1	0	0
NCT00748189	2008	GlaxoSmithKline	Industry	United Kingdom	Active, not recruiting	December 2008	June 2017	Phase 3	Interventional	Leukemia::::Leukemia, Lymphocytic, Chronic, B-Cell::::Leukemia, Lymphoid	1	1	16	0	0	0	1	0	0
NCT00750880	2008	Hoffmann-La Roche	Industry	Switzerland	Completed	Sep 08	December 2010	Phase 3	Interventional	Arthritis::::Arthritis, Rheumatoid	1	1	25	0	0	0	1	0	0
NCT00753064	2006	Haffkine Bio-Pharmaceutical Corporation Ltd.	Industry	India	Completed	Sep 06	December 2007	Phase 3	Interventional		0	1	1	0	0	0	1	0	0
NCT00755755	2008	PregLem SA	Industry	Switzerland	Completed	October 2008	Aug 10	Phase 3	Interventional	Myoma::::Leiomyoma::::Myofibroma	1	1	6	0	0	0	1	0	0
NCT00757588	2008	Bristol-Myers Squibb	Industry	United States	Completed	Nov 08	Apr 10	Phase 3	Interventional	Diabetes Mellitus::::Diabetes Mellitus, Type 2	1	1	10	0	0	0	1	0	0
NCT00761280	2008	Antisense Pharma	Industry	Germany	Terminated	December 2008	Apr 12	Phase 3	Interventional	Astrocytoma::::Glioblastoma	1	1	16	0	0	0	1	0	0
NCT00763815	2008	Sanofi	Industry	France	Completed	Sep 08	June 2011	Phase 3	Interventional	Diabetes Mellitus::::Diabetes Mellitus, Type 2	1	1	13	0	0	0	1	0	0
NCT00765830	2008	Novartis	Industry	Switzerland	Completed	Sep 08	Apr 11	Phase 3	Interventional	Diabetes Mellitus::::Diabetes Mellitus, Type 2::::Renal Insufficiency	1	1	12	0	0	0	1	0	0
NCT00774930	2009	Ipsen	Industry	France	Recruiting	March 2009	December 2015	Phase 3	Interventional	Carcinoid Tumor::::Malignant Carcinoid Syndrome::::Serotonin Syndrome	1	1	12	0	0	0	1	0	0
NCT00776165	2007	Shantha Biotechnics Limited	Industry	India	Completed	October 2007	Sep 09	Phase 3	Interventional	Neutropenia	0	1	1	0	0	0	1	0	0
NCT00777946	2008	Novartis	Industry	Switzerland	Completed	October 2008	May 2009	Phase 3	Interventional	Hypertension	0	1	9	0	0	0	1	0	0
NCT00781196	2008	All India Institute of Medical Sciences, New Delhi	Other	India	Completed	May 2008	July 2009	Phase 3	Interventional	Gingival Overgrowth	0	0	1	0	1	0	1	1	0
NCT00781391	2008	Daiichi Sankyo Inc.	Industry	Japan	Active, not recruiting	Nov 08	March 2013	Phase 3	Interventional		0	1	21	0	0	0	1	0	0
NCT00789373	2008	Eli Lilly and Company	Industry	United States	Active, not recruiting	Nov 08	March 2013	Phase 3	Interventional	Carcinoma, Non-Small-Cell Lung::::Lung Neoplasms	1	1	15	0	0	0	1	1	0
NCT00789698	2008	Sunovion	Industry	United States	Completed	December 2008	July 2011	Phase 3	Interventional	Schizophrenia	0	1	6	0	0	0	1	0	0
NCT00790192	2008	Sunovion	Industry	United States	Completed	October 2008	July 2010	Phase 3	Interventional	Schizophrenia	0	1	5	0	0	0	1	0	0
NCT00790920	2008	H. Lundbeck A/S	Industry	Denmark	Recruiting	December 2008		Phase 3	Interventional	Stroke::::Cerebral Infarction	0	1	17	0	0	0	1	0	0
NCT00792805	2008	Novartis Pharmaceuticals	Industry	Switzerland	Completed	Nov 08	February 2010	Phase 3	Interventional	Lung Diseases::::Respiration Disorders::::Pulmonary Disease, Chronic Obstructive::::Lung Diseases, Obstructive	0	1	3	0	0	0	1	0	0
NCT00793624	2009	Boehringer Ingelheim Pharmaceuticals	Industry	Germany	Completed	February 2009		Phase 3	Interventional	Chronic Disease::::Lung Diseases::::Respiration Disorders::::Pulmonary Disease, Chronic Obstructive::::Lung Diseases, Obstructive	0	1	20	0	0	0	1	0	0
NCT00794157	2008	Novartis Pharmaceuticals	Industry	Switzerland	Completed	Nov 08	October 2009	Phase 3	Interventional	Lung Diseases::::Respiration Disorders::::Pulmonary Disease, Chronic Obstructive::::Lung Diseases, Obstructive	0	1	6	0	0	0	1	0	0
NCT00795639	2008	Pfizer	Industry	United States	Terminated	December 2008	March 2011	Phase 3	Interventional	Hypertension, Pulmonary::::Hypertension	0	1	24	0	0	0	1	0	0
NCT00796653	2009	Boehringer Ingelheim Pharmaceuticals	Industry	Germany	Completed	January 2009		Phase 3	Interventional	Chronic Disease::::Lung Diseases::::Respiration Disorders::::Pulmonary Disease, Chronic Obstructive::::Lung Diseases, Obstructive	0	1	20	0	0	0	1	0	0
NCT00796666	2009	Pfizer	Industry	United States	Terminated	May 2009	March 2011	Phase 3	Interventional	Hypertension, Pulmonary::::Hypertension	0	1	18	0	0	0	1	0	0
NCT00798161	2008	Boehringer Ingelheim Pharmaceuticals	Industry	Germany	Completed	December 2008		Phase 3	Interventional	Diabetes Mellitus::::Diabetes Mellitus, Type 2	1	1	14	0	0	0	1	0	0
NCT00801606	2008	All India Institute of Medical Sciences, New Delhi	Other	India	Active, not recruiting	December 2008	October 2011	Phase 3	Interventional	Tuberculosis::::Tuberculosis, Pulmonary	0	0	1	0	1	0	1	0	0
NCT00802841	2009	Novartis Pharmaceuticals	Industry	Switzerland	Recruiting	May 2009	Sep 14	Phase 3	Interventional	Leukemia::::Leukemia, Myeloid::::Leukemia, Myelogenous, Chronic, BCR-ABL Positive	1	1	15	0	0	0	1	0	0
NCT00805194	2008	Boehringer Ingelheim Pharmaceuticals	Industry	Germany	Active, not recruiting	December 2008	December 2013	Phase 3	Interventional	Carcinoma::::Carcinoma, Non-Small-Cell Lung::::Lung Neoplasms	1	1	27	0	0	0	1	1	0
NCT00809354	2009	Pfizer	Industry	United States	Terminated	February 2009	October 2010	Phase 3	Interventional	Arthritis::::Osteoarthritis::::Osteoarthritis, Knee	0	1	12	0	0	0	1	0	0
NCT00809965	2008	Johnson & Johnson Pharmaceutical Research & Development, L.L.C.	Industry	United States	Completed	Nov 08	Sep 11	Phase 3	Interventional	Angina, Unstable::::Myocardial Ischemia::::Coronary Artery Disease::::Infarction::::Ischemia::::Myocardial Infarction::::Acute Coronary Syndrome	1	1	43	0	0	0	1	0	0
NCT00811473	2009	AstraZeneca	Industry	United Kingdom	Completed	January 2009	Nov 10	Phase 3	Interventional	Bipolar Disorder::::Depression::::Depressive Disorder	1	1	7	0	0	0	1	0	0
NCT00814307	2009	Pfizer	Industry	United States	Completed	February 2009	June 2010	Phase 3	Interventional	Arthritis::::Arthritis, Rheumatoid	1	1	16	0	0	0	1	0	0
NCT00814710	2009	GlaxoSmithKline	Industry	United Kingdom	Completed	March 2009	Nov 09	Phase 3	Interventional	Pneumonia	0	1	1	0	0	0	1	0	0
NCT00819091	2008	Boehringer Ingelheim Pharmaceuticals	Industry	Germany	Completed	December 2008		Phase 3	Interventional	Diabetes Mellitus::::Diabetes Mellitus, Type 2	1	1	7	0	0	0	1	0	0
NCT00821093	2009	Novartis Pharmaceuticals	Industry	Switzerland	Completed	January 2009	October 2009	Phase 3	Interventional	Lung Diseases::::Respiration Disorders::::Pulmonary Disease, Chronic Obstructive::::Lung Diseases, Obstructive	0	1	8	0	0	0	1	0	0
NCT00824265	2009	GlaxoSmithKline	Industry	United Kingdom	Active, not recruiting	March 2009	Sep 17	Phase 3	Interventional	Leukemia::::Leukemia, Lymphocytic, Chronic, B-Cell::::Leukemia, Lymphoid	1	1	18	0	0	0	1	0	0
NCT00825955	2009	Bristol-Myers Squibb	Industry	United States	Active, not recruiting	February 2009	Sep 12	Phase 3	Interventional	Liver Neoplasms::::Carcinoma, Hepatocellular	1	1	19	0	0	0	1	0	0
NCT00829166	2009	Genentech	Industry	United States	Active, not recruiting	February 2009	Apr 14	Phase 3	Interventional	Breast Neoplasms	1	1	27	0	0	0	1	0	0
NCT00833703	2009	Sanofi	Industry	France	Completed	January 2009	July 2010	Phase 3	Interventional	Congenital Abnormalities::::Heart Defects, Congenital::::Heart Diseases	0	1	15	0	0	0	1	0	0
NCT00839800	2009	AstraZeneca	Industry	United Kingdom	Completed	February 2009	February 2011	Phase 3	Interventional	Asthma	1	1	12	0	0	0	1	0	0
NCT00843986	2009	Astellas Pharma Inc	Industry	Japan	Terminated	Apr 09	Aug 09	Phase 3	Interventional	Heart Failure::::Hyponatremia	1	1	1	0	0	0	1	0	0
NCT00845728	2009	Novartis Pharmaceuticals	Industry	Switzerland	Completed	March 2009		Phase 3	Interventional	Lung Diseases::::Respiration Disorders::::Pulmonary Disease, Chronic Obstructive::::Lung Diseases, Obstructive	0	1	41	0	0	0	1	0	0
NCT00847613	2009	Pfizer	Industry	United States	Completed	March 2009	February 2012	Phase 3	Interventional	Arthritis::::Arthritis, Rheumatoid	1	1	15	0	0	0	1	0	0
NCT00848549	2008	Eisai Inc.	Industry	United States	Active, not recruiting	October 2008	Nov 11	Phase 3	Interventional	Epilepsy	0	1	20	0	0	0	1	0	0
NCT00849056	2009	GlaxoSmithKline	Industry	United Kingdom	Active, not recruiting	January 2009	January 2013	Phase 3	Interventional		0	1	3	0	0	0	1	0	0
NCT00849667	2009	Morphotek	Industry	United States	Active, not recruiting	March 2009		Phase 3	Interventional		0	1	25	0	0	0	1	0	0
NCT00850239	2009	Phenomix	Industry	United States	Terminated	May 2009	December 2010	Phase 3	Interventional	Diabetes Mellitus::::Diabetes Mellitus, Type 2	1	1	7	0	0	0	1	1	0
NCT00851903	2009	Sanofi	Industry	France	Completed	June 2009	Sep 11	Phase 3	Interventional	Diabetes Mellitus::::Diabetes Mellitus, Type 2	1	1	16	0	0	0	1	1	0
NCT00853658	2009	Novartis	Industry	Switzerland	Recruiting	March 2009	Aug 14	Phase 3	Interventional	Heart Failure	1	1	41	0	0	0	1	0	0
NCT00856206	2009	Regeneron Pharmaceuticals	Industry	United States	Completed	March 2009	January 2011	Phase 3	Interventional	Gout	0	1	6	0	0	0	1	0	0
NCT00856284	2009	Takeda Global Research & Development Center, Inc.	Industry	Japan	Completed	Apr 09	October 2012	Phase 3	Interventional	Diabetes Mellitus::::Diabetes Mellitus, Type 2	1	1	32	0	0	0	1	0	0
NCT00858871	2009	Bristol-Myers Squibb	Industry	United States	Active, not recruiting	May 2009	December 2012	Phase 3	Interventional	Carcinoma::::Carcinoma, Hepatocellular	1	1	26	0	0	0	1	0	0
NCT00859898	2009	Bristol-Myers Squibb	Industry	United States	Completed	Apr 09	May 2010	Phase 3	Interventional	Diabetes Mellitus::::Diabetes Mellitus, Type 2	1	1	6	0	0	0	1	0	0
NCT00863746	2009	Bayer	Industry	Germany	Active, not recruiting	Apr 09	May 2013	Phase 3	Interventional	Carcinoma::::Carcinoma, Non-Small-Cell Lung::::Lung Neoplasms	1	1	34	0	0	0	1	0	0
NCT00864331	2008	International Atomic Energy Agency	Other	Austria	Recruiting	February 2008		Phase 3	Interventional	Carcinoma, Non-Small-Cell Lung::::Lung Neoplasms	1	0	13	0	1	0	1	0	0
NCT00864383	2008	Global Alliance for TB Drug Development	Other	United States	Active, not recruiting	January 2008	June 2013	Phase 3	Interventional	Tuberculosis::::Tuberculosis, Pulmonary	0	0	9	0	1	0	1	0	0
NCT00865592	2009	Phenomix	Industry	United States	Terminated	March 2009	March 2011	Phase 3	Interventional	Diabetes Mellitus::::Diabetes Mellitus, Type 2	1	1	8	0	0	0	1	1	0
NCT00868452	2009	Sunovion	Industry	United States	Completed	Apr 09		Phase 3	Interventional	Bipolar Disorder::::Depression::::Depressive Disorder	1	1	10	0	0	0	1	0	0
NCT00868699	2009	Sunovion	Industry	United States	Completed	Apr 09	February 2012	Phase 3	Interventional	Bipolar Disorder::::Depression::::Depressive Disorder	1	1	8	0	0	0	1	0	0
NCT00868959	2009	Sunovion	Industry	United States	Active, not recruiting	Apr 09	February 2013	Phase 3	Interventional	Bipolar Disorder::::Depression::::Depressive Disorder	1	1	15	0	0	0	1	0	0
NCT00876798	2009	CardioKine Inc.	Industry	United States	Completed	June 2009		Phase 3	Interventional	Hyponatremia	0	1	8	0	0	0	1	0	0
NCT00876824	2009	Bharat Serums and Vaccines Limited	Industry	India	Completed	July 2009	January 2011	Phase 3	Interventional	Leishmaniasis::::Leishmaniasis, Visceral	0	1	1	0	0	0	1	1	0
NCT00877383	2009	Novartis Pharmaceuticals	Industry	Switzerland	Completed	Apr 09	February 2010	Phase 3	Interventional	Lung Diseases::::Respiration Disorders::::Pulmonary Disease, Chronic Obstructive::::Lung Diseases, Obstructive	0	1	9	0	0	0	1	0	0
NCT00884000	2010	Ferring Pharmaceuticals	Industry	Sweden	Completed	January 2010	July 2012	Phase 3	Interventional	Dwarfism, Pituitary::::Endocrine System Diseases	0	1	7	0	0	0	1	0	0
NCT00884585	2009	Allergan	Industry	United States	Completed	May 2009	July 2011	Phase 3	Interventional	Conjunctivitis::::Conjunctivitis, Allergic::::Keratoconjunctivitis	0	1	12	0	0	0	1	0	0
NCT00889525	2007	Seth Gordhandas Sunderdas Medical College	Other	India	Completed	Nov 07		Phase 3	Interventional	Adenoma::::Cushing Syndrome::::Pituitary ACTH Hypersecretion::::Pituitary Neoplasms::::ACTH-Secreting Pituitary Adenoma	1	0	1	0	1	0	1	0	0
NCT00891202	2009	Genzyme	Industry	United States	Active, not recruiting	Nov 09	January 2015	Phase 3	Interventional	Gaucher Disease	0	1	14	0	0	0	1	0	0
NCT00894387	2009	Novartis Pharmaceuticals	Industry	Switzerland	Completed	May 2009	Aug 12	Phase 3	Interventional	Heart Failure	1	1	24	0	0	0	1	0	0
NCT00896155	2008	Tata Memorial Hospital	Other	India	Recruiting	December 2008	December 2013	Phase 3	Interventional	Breast Neoplasms::::Fibrosis::::Pulmonary Fibrosis	1	0	1	0	1	0	1	0	0
NCT00902967	2009	B. J. Medical College, Pune	Other	India	Not yet recruiting	July 2009	February 2010	Phase 3	Interventional		0	0	1	0	1	0	1	0	0
NCT00905437	2009	Pfizer	Industry	United States	Terminated	Nov 09	July 2012	Phase 3	Interventional		0	1	1	0	0	0	1	1	0
NCT00906399	2009	Biogen Idec	Industry	United States	Active, not recruiting	May 2009	Sep 13	Phase 3	Interventional	Multiple Sclerosis::::Sclerosis	0	1	23	0	0	0	1	0	0
NCT00908778	2008	Vitreoretinal Technologies, Inc.	Industry	Australia	Recruiting	October 2008		Phase 3	Interventional	Diabetic Retinopathy::::Retinal Diseases::::Vitreous Detachment	1	1	2	0	0	0	1	0	0
NCT00915772	2009	Boehringer Ingelheim Pharmaceuticals	Industry	Germany	Completed	June 2009		Phase 3	Interventional	Diabetes Mellitus::::Diabetes Mellitus, Type 2	1	1	14	0	0	0	1	0	0
NCT00917267	2009	Amylin Pharmaceuticals, LLC.	Industry	United States	Completed	July 2009	Apr 11	Phase 3	Interventional	Diabetes Mellitus::::Diabetes Mellitus, Type 2	1	1	5	0	0	0	1	0	0
NCT00917384	2009	ImClone LLC	Industry	United States	Active, not recruiting	October 2009	January 2013	Phase 3	Interventional	Adenocarcinoma::::Adenocarcinoma, Mucinous::::Stomach Neoplasms	1	1	30	0	0	0	1	0	0
NCT00918879	2009	AstraZeneca	Industry	United Kingdom	Completed	May 2009	July 2010	Phase 3	Interventional	Diabetes Mellitus::::Diabetes Mellitus, Type 2	1	1	1	0	0	0	1	0	0
NCT00918957	2009	Novartis Pharmaceuticals	Industry	Switzerland	Completed	June 2009	May 2011	Phase 3	Interventional	Respiratory Aspiration::::Cystic Fibrosis::::Fibrosis	0	1	9	0	0	0	1	0	0
NCT00920582	2009	MacroGenics	Industry	United States	Completed	Sep 09	July 2012	Phase 3	Interventional	Diabetes Mellitus::::Diabetes Mellitus, Type 1	1	1	16	0	0	0	1	0	0
NCT00920816	2009	Pfizer	Industry	United States	Active, not recruiting	Aug 09	July 2014	Phase 3	Interventional	Neoplasms::::Carcinoma, Renal Cell::::Kidney Neoplasms	1	1	14	0	0	0	1	1	0
NCT00921375	2009	Virchow Group	Industry	India	Recruiting	June 2009	December 2009	Phase 3	Interventional	Hyperuricemia	0	1	1	0	0	0	1	0	0
NCT00925600	2009	Amgen	Industry	United States	Recruiting	Nov 09	February 2014	Phase 3	Interventional	Bone Diseases, Metabolic::::Osteoporosis::::Prostatic Neoplasms::::Cataract	1	1	17	0	0	0	1	0	0
NCT00929240	2009	Hoffmann-La Roche	Industry	Switzerland	Recruiting	July 2009	December 2013	Phase 3	Interventional	Breast Neoplasms	1	1	11	0	0	0	1	0	0
NCT00931008	2009	SK Chemicals Co.,Ltd.	Industry	Korea, Republic	Enrolling by invitation	October 2009	December 2010	Phase 3	Interventional	Carcinoma, Non-Small-Cell Lung::::Lung Neoplasms	1	1	2	0	0	0	1	0	1
NCT00933790	2009	Tuberculosis Research Centre, India	Other	India	Recruiting	Sep 09	June 2015	Phase 3	Interventional	HIV Infections::::Acquired Immunodeficiency Syndrome::::Tuberculosis::::Tuberculosis, Pulmonary	1	0	1	0	1	0	1	0	0
NCT00940095	2009	Actelion	Industry	Switzerland	Terminated	July 2009	Apr 12	Phase 3	Interventional	Hemorrhage::::Subarachnoid Hemorrhage	0	1	28	0	0	0	1	0	0
NCT00943072	2009	Regeneron Pharmaceuticals	Industry	United States	Completed	July 2009	Apr 12	Phase 3	Interventional	Edema::::Macular Edema::::Retinal Vein Occlusion	0	1	5	0	0	0	1	0	0
NCT00947336	2005	Govind Ballabh Pant Hospital	Other	India	Completed	Apr 05	Apr 08	Phase 3	Interventional	Ascites::::Liver Cirrhosis::::Fibrosis::::Peritonitis::::Recurrence	0	0	1	0	1	0	1	0	0
NCT00947557	2009	Forest Laboratories	Industry	United States	Terminated	July 2009		Phase 3	Interventional	Diabetes Mellitus::::Diabetes Mellitus, Type 2	1	1	8	0	0	0	1	1	0
NCT00955747	2007	Spherix Incorporated	Industry	United States	Active, not recruiting	Apr 07	December 2010	Phase 3	Interventional	Diabetes Mellitus::::Diabetes Mellitus, Type 2	1	1	2	0	0	0	1	0	0
NCT00958438	2009	Regeneron Pharmaceuticals	Industry	United States	Completed	July 2009	December 2010	Phase 3	Interventional	Gout	0	1	5	0	0	0	1	1	0
NCT00958568	2009	Eli Lilly and Company	Industry	United States	Completed	Aug 09	March 2012	Phase 3	Interventional	Depression::::Depressive Disorder	1	1	8	0	0	0	1	0	0
NCT00958776	2009	BioCryst Pharmaceuticals	Industry	United States	Terminated	Nov 09	Nov 12	Phase 3	Interventional	Headache::::Influenza, Human::::Pharyngitis	0	1	23	0	0	0	1	0	0
NCT00968812	2009	Janssen Research & Development, LLC	Industry	United States	Active, not recruiting	Sep 09	January 2013	Phase 3	Interventional	Diabetes Mellitus::::Diabetes Mellitus, Type 2	1	1	20	0	0	0	1	0	0
NCT00969436	2009	GlaxoSmithKline	Industry	United Kingdom	Completed	Nov 09	February 2011	Phase 3	Interventional	Chickenpox::::Herpes Zoster::::Measles::::Mumps::::Parotitis::::Rubella	0	1	1	0	0	0	1	0	0
NCT00970424	2009	Forest Laboratories	Industry	United States	Terminated	Aug 09		Phase 3	Interventional	Diabetes Mellitus::::Diabetes Mellitus, Type 2	1	1	6	0	0	0	1	1	0
NCT00975286	2009	Sanofi	Industry	France	Completed	October 2009	Aug 11	Phase 3	Interventional	Diabetes Mellitus::::Diabetes Mellitus, Type 2	1	1	26	0	0	0	1	0	0
NCT00976391	2009	GlaxoSmithKline	Industry	United Kingdom	Completed	Sep 09	October 2011	Phase 3	Interventional	Diabetes Mellitus::::Diabetes Mellitus, Type 2	1	1	13	0	0	0	1	0	0
NCT00981825	2007	Colgate Palmolive	Industry	United States	Completed	October 2007	December 2007	Phase 3	Interventional		0	1	1	0	0	0	1	0	0
NCT00986154	2009	Daiichi Sankyo Inc.	Industry	Japan	Active, not recruiting	October 2009	March 2013	Phase 3	Interventional		0	1	37	0	0	0	1	0	0
NCT00993473	2009	Sanofi	Industry	France	Completed	October 2009	March 2011	Phase 3	Interventional	Diabetes Mellitus::::Diabetes Mellitus, Type 1	1	1	16	0	0	0	1	0	0
NCT00995709	2009	Novartis Pharmaceuticals	Industry	Switzerland	Completed	May 2009	July 2010	Phase 3	Interventional	Behcet Syndrome	0	1	16	0	0	0	1	0	0
NCT00996658	2009	Boehringer Ingelheim Pharmaceuticals	Industry	Germany	Completed	October 2009		Phase 3	Interventional	Diabetes Mellitus::::Diabetes Mellitus, Type 2	1	1	4	0	0	0	1	1	0
NCT00996736	2010	University of California, San Francisco	Other	United States	Completed	Apr 10	July 2012	Phase 3	Interventional	Corneal Ulcer::::Eye Infections::::Eye Infections, Fungal::::Mycoses::::Ulcer	0	0	2	0	1	0	1	0	0
NCT00997035	2010	University of California, San Francisco	Other	United States	Recruiting	May 2010	July 2014	Phase 3	Interventional	Corneal Ulcer::::Eye Infections::::Eye Infections, Fungal::::Mycoses::::Ulcer	0	0	2	0	1	0	1	0	0
NCT00998686	2009	Phenomix	Industry	United States	Terminated	Nov 09	Nov 11	Phase 3	Interventional	Diabetes Mellitus::::Diabetes Mellitus, Type 2	1	1	6	0	0	0	1	1	0
NCT01000779	2005	Govind Ballabh Pant Hospital	Other	India	Completed	January 2005	October 2009	Phase 3	Interventional	Hypertension::::Hypertension, Portal	0	0	1	0	1	0	1	0	0
NCT01001377	2010	Amgen	Industry	United States	Recruiting	February 2010	Aug 13	Phase 3	Interventional	Colorectal Neoplasms	1	1	29	0	0	0	1	0	0
NCT01001702	2006	Otsuka Pharmaceutical Development & Commercialization, Inc.	Industry	United States	Completed	Apr 06	July 2012	Phase 3	Interventional	Schizophrenia	0	1	6	0	0	0	1	0	0
NCT01006291	2009	Novo Nordisk	Industry	Denmark	Completed	Nov 09	Sep 10	Phase 3	Interventional	Diabetes Mellitus::::Diabetes Mellitus, Type 2	1	1	14	0	0	0	1	0	0
NCT01009047	2009	Janssen Research & Development, LLC	Industry	United States	Completed	Nov 09	June 2012	Phase 3	Interventional	Schizophrenia	0	1	8	0	0	0	1	0	0
NCT01009580	2009	Novo Nordisk	Industry	Denmark	Completed	Nov 09	Aug 10	Phase 3	Interventional	Diabetes Mellitus::::Diabetes Mellitus, Type 2	1	1	10	0	0	0	1	0	0
NCT01014208	2010	GlaxoSmithKline	Industry	United Kingdom	Recruiting	March 2010	Nov 18	Phase 3	Interventional	Lymphoma::::Lymphoma, B-Cell::::Lymphoma, Large B-Cell, Diffuse	1	1	26	0	0	0	1	0	0
NCT01017614	2009	Pharmacosmos A/S	Industry	Denmark	Completed	October 2009	Aug 12	Phase 3	Interventional	Anemia::::Inflammatory Bowel Diseases::::Intestinal Diseases::::Deficiency Diseases::::Anemia, Iron-Deficiency	1	1	3	0	0	0	1	0	0
NCT01018173	2010	Hoffmann-La Roche	Industry	Switzerland	Completed	January 2010	Apr 11	Phase 3	Interventional	Cardiovascular Diseases::::Diabetes Mellitus::::Diabetes Mellitus, Type 2	1	1	25	0	0	0	1	0	0
NCT01022463	2009	Govind Ballabh Pant Hospital	Other	India	Completed	Nov 09	October 2010	Phase 3	Interventional	Constriction, Pathologic::::Mitral Valve Stenosis	0	0	1	0	1	0	1	0	0
NCT01027949	2006	United Therapeutics	Industry	United States	Active, not recruiting	May 2006		Phase 3	Interventional	Hypertension, Pulmonary::::Hypertension	0	1	19	0	0	0	1	0	0
NCT01029340	2009	Bayer	Industry	Germany	Recruiting	December 2009	March 2013	Phase 3	Interventional	Blood Coagulation Disorders::::Hemostatic Disorders::::Hemophilia A	0	1	22	0	0	0	1	0	0
NCT01029886	2010	Amylin Pharmaceuticals, LLC.	Industry	United States	Completed	January 2010	Apr 11	Phase 3	Interventional	Diabetes Mellitus::::Diabetes Mellitus, Type 2	1	1	21	0	0	0	1	0	0
NCT01030783	2009	AVEO Pharmaceuticals, Inc.	Industry	United States	Active, not recruiting	December 2009	June 2013	Phase 3	Interventional	Carcinoma::::Carcinoma, Renal Cell	1	1	16	0	0	0	1	1	0
NCT01030822	2010	GlaxoSmithKline	Industry	United Kingdom	Completed	Apr 10	Sep 11	Phase 3	Interventional	Pneumonia	0	1	1	0	0	0	1	0	0
NCT01032629	2009	Janssen Research & Development, LLC	Industry	United States	Active, not recruiting	December 2009	June 2017	Phase 3	Interventional	Cardiovascular Diseases::::Diabetes Mellitus::::Diabetes Mellitus, Type 2	1	1	25	0	0	0	1	0	0
NCT01032915	2010	Novartis Pharmaceuticals	Industry	Switzerland	Terminated	February 2010	June 2011	Phase 3	Interventional	Uveitis::::Chorioretinitis	0	1	10	0	0	0	1	0	0
NCT01035255	2009	Novartis	Industry	Switzerland	Recruiting	December 2009	Apr 14	Phase 3	Interventional	Heart Failure	1	1	46	0	0	0	1	0	0
NCT01038648	2011	India Diabetes Research Foundation & Dr. A. Ramachandran's Diabetes Hospitals	Other	India	Not yet recruiting	December 2011	December 2014	Phase 3	Interventional	Diabetes Mellitus::::Diabetes Mellitus, Type 2	1	0	1	0	1	0	1	1	0
NCT01039376	2010	GlaxoSmithKline	Industry	United Kingdom	Recruiting	May 2010	May 2017	Phase 3	Interventional	Leukemia::::Leukemia, Lymphocytic, Chronic, B-Cell::::Leukemia, Lymphoid	1	1	25	0	0	0	1	0	0
NCT01039688	2010	Pfizer	Industry	United States	Recruiting	January 2010	March 2013	Phase 3	Interventional	Arthritis::::Arthritis, Rheumatoid	1	1	30	0	0	0	1	0	0
NCT01040195	2009	Sanjay Gandhi Postgraduate Institute of Medical Sciences	Other	India	Active, not recruiting	June 2009	December 2012	Phase 3	Interventional	Spondylarthropathies	0	0	1	0	1	0	1	0	0
NCT01041404	2005	Hoffmann-La Roche	Industry	Switzerland	Completed	Sep 05	June 2010	Phase 3	Interventional	Stomach Neoplasms	1	1	24	0	0	0	1	0	0
NCT01043666	2009	Astellas Pharma Inc	Industry	Japan	Completed	December 2009	Sep 11	Phase 3	Interventional	Urinary Bladder, Overactive	0	1	4	0	0	0	1	0	0
NCT01045447	2010	Novo Nordisk	Industry	Denmark	Completed	January 2010	October 2010	Phase 3	Interventional	Diabetes Mellitus::::Diabetes Mellitus, Type 2	1	1	9	0	0	0	1	0	0
NCT01045707	2010	Novo Nordisk	Industry	Denmark	Completed	January 2010	October 2010	Phase 3	Interventional	Diabetes Mellitus::::Diabetes Mellitus, Type 2	1	1	9	0	0	0	1	0	0
NCT01046110	2010	Novo Nordisk	Industry	Denmark	Completed	January 2010	Nov 10	Phase 3	Interventional	Diabetes Mellitus::::Diabetes Mellitus, Type 2	1	1	7	0	0	0	1	0	0
NCT01047683	2009	Amarin Pharma Inc.	Other	Ireland	Active, not recruiting	December 2009		Phase 3	Interventional	Hypertriglyceridemia	0	0	11	0	1	0	1	0	0
NCT01049217	2010	Pfizer	Industry	United States	Terminated	Apr 10	May 2012	Phase 3	Interventional	Neuralgia::::Demyelinating Diseases::::Polyneuropathies::::Nerve Compression Syndromes::::Neurologic Manifestations::::Neurotoxicity Syndromes	0	1	9	0	0	0	1	0	0
NCT01053143	2010	Sanofi	Industry	France	Completed	January 2010	Sep 10	Phase 3	Interventional	Influenza, Human	0	1	1	0	0	0	1	0	0
NCT01057537	2010	Imperial College London	Other	United Kingdom	Completed	June 2010	Sep 12	Phase 3	Interventional	Cardiovascular Diseases	0	0	5	0	1	0	1	0	0
NCT01058096	2010	Forest Laboratories	Industry	United States	Completed	January 2010		Phase 3	Interventional	Bipolar Disorder	0	1	2	0	0	0	1	1	0
NCT01059344	2009	Tillotts Pharma AG	Industry	Switzerland	Completed	Nov 09	Aug 11	Phase 3	Interventional	Colitis::::Colitis, Ulcerative::::Ulcer	1	1	4	0	0	0	1	0	0
NCT01064401	2010	Biogen Idec	Industry	United States	Active, not recruiting	March 2010	March 2014	Phase 3	Interventional	Multiple Sclerosis::::Sclerosis::::Multiple Sclerosis, Relapsing-Remitting	0	1	28	0	0	0	1	1	0
NCT01064414	2010	Janssen Research & Development, LLC	Industry	United States	Completed	June 2010	Aug 12	Phase 3	Interventional	Diabetes Mellitus::::Diabetes Mellitus, Type 2::::Renal Insufficiency	1	1	18	0	0	0	1	0	0
NCT01069289	2010	AstraZeneca	Industry	United Kingdom	Completed	January 2010	March 2011	Phase 3	Interventional	Lung Diseases::::Respiration Disorders::::Pulmonary Disease, Chronic Obstructive::::Lung Diseases, Obstructive	0	1	9	0	0	0	1	0	0
NCT01069900	2010	Bayer	Industry	Germany	Recruiting	July 2010	January 2015	Phase 3	Interventional		0	1	22	0	0	0	1	0	0
NCT01073865	2010	AstraZeneca	Industry	United Kingdom	Active, not recruiting	February 2010	July 2014	Phase 3	Interventional	Breast Neoplasms	1	1	6	0	0	0	1	0	0
NCT01074268	2010	Novo Nordisk	Industry	Denmark	Completed	February 2010	December 2010	Phase 3	Interventional	Diabetes Mellitus::::Diabetes Mellitus, Type 1	1	1	7	0	0	0	1	0	0
NCT01074944	2010	Genzyme	Industry	United States	Active, not recruiting	June 2010	July 2015	Phase 3	Interventional	Gaucher Disease	0	1	17	0	0	0	1	0	0
NCT01075282	2010	Eli Lilly and Company	Industry	United States	Completed	February 2010	Nov 12	Phase 3	Interventional	Diabetes Mellitus::::Diabetes Mellitus, Type 2	1	1	20	0	0	0	1	1	0
NCT01076010	2010	AVEO Pharmaceuticals, Inc.	Industry	United States	Enrolling by invitation	March 2010	December 2013	Phase 3	Interventional	Carcinoma::::Carcinoma, Renal Cell	1	1	15	0	0	0	1	1	0
NCT01077154	2010	Amgen	Industry	United States	Recruiting	May 2010	October 2021	Phase 3	Interventional		0	1	21	0	0	0	1	1	0
NCT01079806	2010	Bristol-Myers Squibb	Industry	United States	Recruiting	July 2010	Apr 18	Phase 3	Interventional	Hepatitis::::Hepatitis A::::Hepatitis B::::Hepatitis, Chronic::::Hepatitis B, Chronic	0	1	14	0	0	0	1	0	0
NCT01081834	2010	Janssen Research & Development, LLC	Industry	United States	Completed	March 2010	March 2012	Phase 3	Interventional	Diabetes Mellitus::::Diabetes Mellitus, Type 2	1	1	18	0	0	0	1	0	0
NCT01082874	2010	Hamilton Health Sciences Corporation	Other	Canada	Recruiting	July 2010	Sep 14	Phase 3	Interventional	Cardiovascular Diseases	0	0	21	0	1	0	1	0	0
NCT01085136	2010	Boehringer Ingelheim Pharmaceuticals	Industry	Germany	Active, not recruiting	February 2010	March 2014	Phase 3	Interventional	Carcinoma::::Carcinoma, Non-Small-Cell Lung::::Lung Neoplasms	1	1	23	0	0	0	1	0	0
NCT01086969	2010	Sanofi	Industry	France	Completed	June 2010	June 2011	Phase 3	Interventional	Meningitis::::Meningococcal Infections	0	1	1	0	0	0	1	0	0
NCT01090310	2010	Novartis	Industry	Switzerland	Terminated	Aug 10		Phase 3	Interventional	Uveitis::::Chorioretinitis	0	1	10	0	0	0	1	0	0
NCT01093846	2010	Novartis	Industry	Switzerland	Terminated	March 2010		Phase 3	Interventional	Panuveitis::::Uveitis::::Chorioretinitis	0	1	16	0	0	0	1	0	0
NCT01095003	2009	Pierre Fabre Medicament	Industry	France	Active, not recruiting	May 2009		Phase 3	Interventional	Breast Neoplasms	1	1	21	0	0	0	1	0	0
NCT01095250	2010	Novartis	Industry	Switzerland	Terminated	Apr 10	October 2010	Phase 3	Interventional	Uveitis::::Chorioretinitis	0	1	16	0	0	0	1	0	0
NCT01095653	2010	Bristol-Myers Squibb	Industry	United States	Completed	June 2010	March 2012	Phase 3	Interventional	Diabetes Mellitus::::Diabetes Mellitus, Type 2	1	1	4	0	0	0	1	0	0
NCT01095666	2010	Bristol-Myers Squibb	Industry	United States	Active, not recruiting	January 2010	January 2013	Phase 3	Interventional	Diabetes Mellitus::::Diabetes Mellitus, Type 2	1	1	3	0	0	0	1	0	0
NCT01098539	2010	GlaxoSmithKline	Industry	United Kingdom	Completed	May 2010	May 2012	Phase 3	Interventional	Diabetes Mellitus::::Diabetes Mellitus, Type 2::::Renal Insufficiency	1	1	15	0	0	0	1	0	0
NCT01104584	2010	Bayer	Industry	Germany	Completed	May 2010	Sep 11	Phase 3	Interventional	Breast Neoplasms	1	1	10	0	0	0	1	0	0
NCT01104779	2010	Forest Laboratories	Industry	United States	Completed	Apr 10	December 2011	Phase 3	Interventional	Schizophrenia	0	1	4	0	0	0	1	1	0
NCT01104792	2010	Forest Laboratories	Industry	United States	Active, not recruiting	Apr 10	December 2012	Phase 3	Interventional	Schizophrenia	0	1	6	0	0	0	1	1	0
NCT01106014	2009	Actelion	Industry	Switzerland	Recruiting	December 2009	May 2014	Phase 3	Interventional	Hypertension, Pulmonary::::Hypertension	0	1	39	0	0	0	1	0	0
NCT01106651	2010	Janssen Research & Development, LLC	Industry	United States	Active, not recruiting	June 2010	June 2013	Phase 3	Interventional	Diabetes Mellitus::::Diabetes Mellitus, Type 2	1	1	17	0	0	0	1	0	0
NCT01106677	2010	Janssen Research & Development, LLC	Industry	United States	Completed	May 2010	May 2012	Phase 3	Interventional	Diabetes Mellitus::::Diabetes Mellitus, Type 2	1	1	22	0	0	0	1	1	0
NCT01106690	2010	Janssen Research & Development, LLC	Industry	United States	Completed	June 2010	July 2012	Phase 3	Interventional	Diabetes Mellitus::::Diabetes Mellitus, Type 2	1	1	11	0	0	0	1	1	0
NCT01110382	2010	Janssen Research & Development, LLC	Industry	United States	Recruiting	December 2010	Apr 14	Phase 3	Interventional	Abdomen, Acute::::Abdominal Pain::::Abscess::::Appendicitis::::Intestinal Perforation::::Peritonitis::::Abdominal Abscess::::Ileus::::Rupture	0	1	9	0	0	0	1	0	0
NCT01110408	2010	Janssen Research & Development, LLC	Industry	United States	Recruiting	December 2010	Apr 14	Phase 3	Interventional	Pyelonephritis::::Urinary Tract Infections	0	1	15	0	0	0	1	0	0
NCT01110421	2010	Janssen Research & Development, LLC	Industry	United States	Suspended	December 2010	Apr 14	Phase 3	Interventional	Pneumonia, Bacterial::::Pneumonia::::Cross Infection::::Community-Acquired Infections::::Pneumonia, Ventilator-Associated	0	1	11	0	0	0	1	0	0
NCT01111539	2010	Otsuka Pharmaceutical Development & Commercialization, Inc.	Industry	United States	Terminated	July 2010	December 2011	Phase 3	Interventional	Depressive Disorder::::Depression::::Depressive Disorder, Major	1	1	9	0	0	0	1	0	0
NCT01111552	2010	Otsuka Pharmaceutical Development & Commercialization, Inc.	Industry	United States	Terminated	July 2010	December 2011	Phase 3	Interventional	Depressive Disorder::::Depression::::Depressive Disorder, Major	1	1	7	0	0	0	1	0	0
NCT01111565	2010	Otsuka Pharmaceutical Development & Commercialization, Inc.	Industry	United States	Terminated	July 2010	December 2011	Phase 3	Interventional	Depressive Disorder::::Depression::::Depressive Disorder, Major	1	1	11	0	0	0	1	0	0
NCT01112306	2009	Actelion	Industry	Switzerland	Enrolling by invitation	December 2009	February 2015	Phase 3	Interventional	Hypertension, Pulmonary::::Hypertension	0	1	34	0	0	0	1	0	0
NCT01117298	2009	Sanjay Gandhi Postgraduate Institute of Medical Sciences	Other	India	Completed	Nov 09	May 2010	Phase 3	Interventional	Scleroderma, Systemic::::Scleroderma, Diffuse::::Scleroderma, Localized::::Raynaud Disease::::Ulcer	0	0	1	0	1	0	1	1	0
NCT01119742	2010	Taro Pharmaceuticals USA	Industry	United States	Terminated	July 2010	July 2011	Phase 3	Interventional	Tinea::::Tinea Pedis	0	1	1	0	0	0	1	0	1
NCT01120691	2010	Novartis Pharmaceuticals	Industry	Switzerland	Completed	Apr 10	Sep 12	Phase 3	Interventional		0	1	28	0	0	0	1	0	0
NCT01120717	2010	Novartis Pharmaceuticals	Industry	Switzerland	Completed	Apr 10		Phase 3	Interventional	Lung Diseases::::Respiration Disorders::::Pulmonary Disease, Chronic Obstructive::::Lung Diseases, Obstructive	0	1	10	0	0	0	1	0	0
NCT01122927	2010	Otsuka Pharmaceutical Development & Commercialization, Inc.	Industry	United States	Enrolling by invitation	July 2010	Aug 15	Phase 3	Interventional	Bipolar Disorder::::Mental Disorders::::Psychotic Disorders::::Schizophrenia	0	1	11	0	0	0	1	0	0
NCT01123707	2010	Otsuka Pharmaceutical Development & Commercialization, Inc.	Industry	United States	Terminated	Nov 10	December 2011	Phase 3	Interventional	Depressive Disorder::::Depression::::Depressive Disorder, Major	1	1	8	0	0	0	1	0	0
NCT01124929	2008	All India Institute of Medical Sciences, New Delhi	Other	India	Recruiting	July 2008	July 2012	Phase 3	Interventional	Tuberculosis	0	0	1	0	1	0	1	0	0
NCT01125566	2010	Boehringer Ingelheim Pharmaceuticals	Industry	Germany	Recruiting	June 2010	May 2016	Phase 3	Interventional		0	1	29	0	0	0	1	1	0
NCT01126580	2010	Eli Lilly and Company	Industry	United States	Completed	May 2010	June 2012	Phase 3	Interventional	Diabetes Mellitus::::Diabetes Mellitus, Type 2	1	1	19	0	0	0	1	0	0
NCT01128153	2010	AstraZeneca	Industry	United Kingdom	Completed	June 2010	June 2011	Phase 3	Interventional	Diabetes Mellitus::::Diabetes Mellitus, Type 2	1	1	6	0	0	0	1	1	0
NCT01129882	2010	Otsuka Pharmaceutical Development & Commercialization, Inc.	Industry	United States	Enrolling by invitation	June 2010	December 2018	Phase 3	Interventional	Schizophrenia	0	1	23	0	0	0	1	0	0
NCT01130246	2010	Anthera Pharmaceuticals	Industry	United States	Terminated	May 2010	March 2012	Phase 3	Interventional		0	1	18	0	0	0	1	0	0
NCT01137812	2010	Janssen Research & Development, LLC	Industry	United States	Completed	July 2010	March 2012	Phase 3	Interventional	Diabetes Mellitus::::Diabetes Mellitus, Type 2	1	1	17	0	0	0	1	1	0
NCT01138605	2010	Janssen R&D Ireland	Industry	Ireland	Recruiting	October 2010	December 2014	Phase 3	Interventional	HIV Infections	1	1	10	0	0	0	1	0	0
NCT01142193	2010	Upsher-Smith Laboratories	Industry	United States	Active, not recruiting	May 2010		Phase 3	Interventional	Epilepsy::::Seizures	0	1	16	0	0	0	1	0	1
NCT01144338	2010	Amylin Pharmaceuticals, LLC.	Industry	United States	Recruiting	June 2010	March 2017	Phase 3	Interventional		0	1	31	0	0	0	1	0	0
NCT01145417	2010	Pfizer	Industry	United States	Terminated	July 2010	May 2012	Phase 3	Interventional	Neuralgia::::HIV Infections	1	1	7	0	0	0	1	0	0
NCT01145638	2010	Pharmacosmos A/S	Industry	Denmark	Recruiting	October 2010	July 2013	Phase 3	Interventional	Anemia::::Neoplasms	1	1	1	0	0	0	1	0	0
NCT01149655	2011	Otsuka Pharmaceutical Development & Commercialization, Inc.	Industry	United States	Recruiting	July 2011	March 2015	Phase 3	Interventional	Schizophrenia	0	1	7	0	0	0	1	0	0
NCT01153347	2010	AstraZeneca	Industry	United Kingdom	Completed	June 2010	January 2012	Phase 3	Interventional	Depression::::Depressive Disorder::::Depressive Disorder, Major	1	1	3	0	0	0	1	1	0
NCT01154140	2011	Pfizer	Industry	United States	Recruiting	January 2011	December 2013	Phase 3	Interventional		0	1	30	0	0	0	1	0	0
NCT01154959	2010	Tuberculosis Research Centre, India	Other	India	Recruiting	February 2010	February 2015	Phase 3	Interventional	Tuberculosis::::Tuberculosis, Pulmonary	0	0	1	0	1	0	1	0	0
NCT01157078	2010	AstraZeneca	Industry	United Kingdom	Completed	June 2010	Nov 11	Phase 3	Interventional	Depression::::Depressive Disorder::::Depressive Disorder, Major	1	1	2	0	0	0	1	1	0
NCT01159600	2010	Boehringer Ingelheim Pharmaceuticals	Industry	Germany	Completed	July 2010		Phase 3	Interventional	Diabetes Mellitus::::Diabetes Mellitus, Type 2	1	1	12	0	0	0	1	0	0
NCT01160198	2010	GlaxoSmithKline	Industry	United Kingdom	Completed	October 2010	March 2011	Phase 3	Interventional	Anemia::::Anemia, Iron-Deficiency	0	1	1	0	0	0	1	0	0
NCT01160211	2011	GlaxoSmithKline	Industry	United Kingdom	Recruiting	May 2011	December 2017	Phase 3	Interventional	Breast Neoplasms::::Neoplasms	1	1	27	0	0	0	1	1	0
NCT01164501	2010	Boehringer Ingelheim Pharmaceuticals	Industry	Germany	Completed	July 2010	July 2012	Phase 3	Interventional	Diabetes Mellitus::::Diabetes Mellitus, Type 2::::Renal Insufficiency	1	1	15	0	0	0	1	0	0
NCT01167881	2010	Boehringer Ingelheim Pharmaceuticals	Industry	Germany	Active, not recruiting	Aug 10	Aug 15	Phase 3	Interventional	Diabetes Mellitus::::Diabetes Mellitus, Type 2	1	1	23	0	0	0	1	0	0
NCT01168791	2010	ZIOPHARM	Industry	United States	Active, not recruiting	July 2010	December 2013	Phase 3	Interventional	Sarcoma	1	1	21	0	0	0	1	0	0
NCT01169766	2010	Novo Nordisk	Industry	Denmark	Completed	July 2010	May 2011	Phase 3	Interventional	Diabetes Mellitus::::Diabetes Mellitus, Type 2	1	1	9	0	0	0	1	0	0
NCT01172444	2010	Sandoz Inc.	Industry	Switzerland	Terminated	June 2010	December 2012	Phase 3	Interventional	Proctitis	0	1	1	0	0	0	1	0	1
NCT01172808	2010	Boehringer Ingelheim Pharmaceuticals	Industry	Germany	Completed	Aug 10	Nov 12	Phase 3	Interventional	Asthma	1	1	11	0	0	0	1	1	0
NCT01172821	2010	Boehringer Ingelheim Pharmaceuticals	Industry	Germany	Completed	Aug 10	Nov 12	Phase 3	Interventional	Asthma	1	1	11	0	0	0	1	1	0
NCT01177813	2010	Boehringer Ingelheim Pharmaceuticals	Industry	Germany	Completed	July 2010		Phase 3	Interventional	Diabetes Mellitus::::Diabetes Mellitus, Type 2	1	1	9	0	0	0	1	0	0
NCT01179048	2010	Novo Nordisk	Industry	Denmark	Active, not recruiting	Aug 10	January 2016	Phase 3	Interventional	Diabetes Mellitus::::Diabetes Mellitus, Type 2	1	1	33	0	0	0	1	0	0
NCT01190254	2010	Merck	Industry	United States	Recruiting	Sep 10	March 2013	Phase 3	Interventional	Schizophrenia::::Schizophrenia, Disorganized::::Schizophrenia, Paranoid	0	1	4	0	0	0	1	0	0
NCT01190267	2010	Merck	Industry	United States	Recruiting	Sep 10	Sep 13	Phase 3	Interventional	Schizophrenia::::Schizophrenia, Disorganized::::Schizophrenia, Paranoid	0	1	4	0	0	0	1	0	0
NCT01190956	2010	Novo Nordisk	Industry	Denmark	Completed	Sep 10	June 2011	Phase 3	Interventional	Diabetes Mellitus::::Diabetes Mellitus, Type 1	1	1	7	0	0	0	1	0	0
NCT01190995	2010	Lady Hardinge Medical College	Other	India	Completed	July 2010	Nov 11	Phase 3	Interventional		0	0	1	0	1	0	1	0	0
NCT01191086	2010	Upsher-Smith Laboratories	Industry	United States	Recruiting	October 2010		Phase 3	Interventional	Epilepsy::::Seizures	0	1	15	0	0	0	1	0	1
NCT01192867	2010	Hoffmann-La Roche	Industry	Switzerland	Recruiting	December 2010	Nov 13	Phase 3	Interventional	Schizophrenia	0	1	14	0	0	0	1	0	0
NCT01192880	2010	Hoffmann-La Roche	Industry	Switzerland	Recruiting	Nov 10	Apr 15	Phase 3	Interventional	Schizophrenia	0	1	8	0	0	0	1	0	0
NCT01193153	2010	Janssen Scientific Affairs, LLC	Industry	United States	Active, not recruiting	Sep 10	October 2013	Phase 3	Interventional	Psychotic Disorders	0	1	8	0	0	0	1	1	0
NCT01197521	2010	AstraZeneca	Industry	United Kingdom	Completed	Sep 10	Nov 12	Phase 3	Interventional	Arthritis::::Arthritis, Rheumatoid	1	1	17	0	0	0	1	0	0
NCT01197534	2010	AstraZeneca	Industry	United Kingdom	Active, not recruiting	Sep 10	February 2013	Phase 3	Interventional	Arthritis::::Arthritis, Rheumatoid	1	1	16	0	0	0	1	0	0
NCT01204749	2010	Amgen	Industry	United States	Recruiting	October 2010	Apr 17	Phase 3	Interventional	Ovarian Neoplasms::::Peritoneal Neoplasms::::Fallopian Tube Neoplasms	1	1	32	0	0	0	1	1	0
NCT01204775	2011	Bristol-Myers Squibb	Industry	United States	Recruiting	June 2011	January 2015	Phase 3	Interventional	Diabetes Mellitus::::Diabetes Mellitus, Type 2	1	1	11	0	0	0	1	1	0
NCT01208181	2010	Merck	Industry	United States	Recruiting	Sep 10	Nov 14	Phase 3	Interventional	Arthritis::::Arthritis, Rheumatoid	1	1	18	0	0	0	1	0	0
NCT01208207	2010	Merck	Industry	United States	Recruiting	Sep 10	July 2015	Phase 3	Interventional	Spondylitis::::Spondylitis, Ankylosing	0	1	21	0	0	0	1	0	0
NCT01208922	2010	Dr. Falk Pharma GmbH	Industry	Germany	Recruiting	October 2010	May 2013	Phase 3	Interventional	Diarrhea::::Dysentery	0	1	1	0	0	0	1	0	0
NCT01209689	2010	Hoffmann-La Roche	Industry	Switzerland	Suspended	October 2010	Apr 14	Phase 3	Interventional	Spondylitis::::Spondylitis, Ankylosing	0	1	19	0	0	0	1	0	0
NCT01209702	2010	Hoffmann-La Roche	Industry	Switzerland	Suspended	Sep 10	Apr 13	Phase 3	Interventional	Spondylitis::::Spondylitis, Ankylosing	0	1	18	0	0	0	1	0	0
NCT01210001	2010	Boehringer Ingelheim Pharmaceuticals	Industry	Germany	Completed	Sep 10		Phase 3	Interventional	Diabetes Mellitus::::Diabetes Mellitus, Type 2	1	1	7	0	0	0	1	1	0
NCT01215227	2010	Merck	Industry	United States	Recruiting	Nov 10	Nov 13	Phase 3	Interventional	Parkinson Disease	0	1	13	0	0	0	1	0	0
NCT01215747	2010	C.T. Development America, Inc.	Industry	United States	Recruiting	Nov 10	May 2014	Phase 3	Interventional	Amyloidosis	0	1	26	0	0	0	1	0	0
NCT01216943	2010	Allergan	Industry	United States	Completed	Nov 10	Aug 12	Phase 3	Interventional	Glaucoma::::Hypertension::::Ocular Hypertension	0	1	1	0	0	0	1	0	0
NCT01217190	2008	Par Pharmaceutical, Inc.	Industry	United States	Completed	Sep 08		Phase 3	Interventional		0	1	1	0	0	0	1	0	1
NCT01217697	2010	Johnson & Johnson Pharmaceutical Research & Development, L.L.C.	Industry	United States	Available	Nov 10	October 2014	Phase 3	Expanded Access	Neoplasms::::Genital Diseases, Male::::Genital Neoplasms, Male::::Prostatic Neoplasms::::Urogenital Neoplasms	1	1	25	0	0	0	1	0	0
NCT01217944	2010	Novartis Pharmaceuticals	Industry	Switzerland	Completed	October 2010	Aug 12	Phase 3	Interventional	Myopia::::Neovascularization, Pathologic::::Vision, Low::::Vision Disorders::::Myopia, Degenerative::::Choroidal Neovascularization	0	1	20	0	0	0	1	1	0
NCT01222884	2011	Pharmacosmos A/S	Industry	Denmark	Recruiting	June 2011	Aug 13	Phase 3	Interventional	Kidney Diseases::::Renal Insufficiency, Chronic::::Kidney Failure, Chronic	0	1	2	0	0	0	1	0	0
NCT01223352	2011	Actelion	Industry	Switzerland	Recruiting	January 2011	Sep 13	Phase 3	Interventional	Hypertension, Pulmonary::::Hypertension	0	1	19	0	0	0	1	0	0
NCT01224366	2010	Novartis	Industry	Switzerland	Completed	Sep 10	October 2011	Phase 3	Interventional	Diabetes Mellitus::::Diabetes Mellitus, Type 2	1	1	11	0	0	0	1	0	0
NCT01231620	2011	GlaxoSmithKline	Industry	United Kingdom	Recruiting	January 2011	February 2015	Phase 3	Interventional	Influenza, Human	0	1	27	0	0	0	1	0	0
NCT01232556	2011	Pfizer	Industry	United States	Recruiting	Apr 11	Aug 18	Phase 3	Interventional	Aggression::::Lymphoma::::Lymphoma, Non-Hodgkin::::Lymphoma, B-Cell	1	1	25	0	0	0	1	0	0
NCT01232920	2010	University of California, San Francisco	Other	United States	Active, not recruiting	October 2010	June 2012	Phase 3	Interventional	Uveitis::::Chorioretinitis	0	0	1	0	1	0	1	0	0
NCT01233258	2011	Bayer	Industry	Germany	Active, not recruiting	January 2011	December 2012	Phase 3	Interventional	Hemophilia A	0	1	18	0	0	0	1	0	0
NCT01234311	2011	Active Biotech AB	Industry	Sweden	Active, not recruiting	March 2011	January 2016	Phase 3	Interventional	Prostatic Neoplasms	1	1	37	0	0	0	1	0	0
NCT01235520	2011	Hoffmann-La Roche	Industry	Switzerland	Recruiting	January 2011	December 2013	Phase 3	Interventional	Schizophrenia	0	1	14	0	0	0	1	0	0
NCT01235559	2010	Hoffmann-La Roche	Industry	Switzerland	Recruiting	December 2010	Nov 15	Phase 3	Interventional	Schizophrenia	0	1	8	0	0	0	1	0	0
NCT01237587	2011	Eli Lilly and Company	Industry	United States	Recruiting	March 2011	Apr 15	Phase 3	Interventional	Fibromyalgia::::Myofascial Pain Syndromes	0	1	4	0	0	0	1	0	0
NCT01239732	2010	Hoffmann-La Roche	Industry	Switzerland	Recruiting	December 2010	October 2014	Phase 3	Interventional	Ovarian Neoplasms::::Fallopian Tube Neoplasms	1	1	37	0	0	0	1	0	0
NCT01242514	2011	AstraZeneca	Industry	United Kingdom	Recruiting	January 2011	January 2015	Phase 3	Interventional		0	1	32	0	0	0	1	0	0
NCT01250249	2008	Green Signal Biopharma Private Limited	Industry	India	Completed	Nov 08	June 2009	Phase 3	Interventional		0	1	1	0	0	0	1	0	0
NCT01254188	2011	Novartis Pharmaceuticals	Industry	Switzerland	Recruiting	Apr 11	June 2014	Phase 3	Interventional	Leukemia::::Leukemia, Myeloid::::Leukemia, Myelogenous, Chronic, BCR-ABL Positive	1	1	19	0	0	0	1	0	0
NCT01254279	2010	Sanofi	Industry	France	Recruiting	December 2010	December 2013	Phase 3	Interventional	Prostatic Neoplasms::::Neoplasms::::Neoplasms, Second Primary	1	1	26	0	0	0	1	0	0
NCT01254604	2011	Merck	Industry	United States	Recruiting	December 2011	May 2013	Phase 3	Interventional	Glaucoma::::Glaucoma, Open-Angle::::Hypertension::::Ocular Hypertension	0	1	1	0	0	0	1	0	0
NCT01257412	2012	AstraZeneca	Industry	United Kingdom	Suspended	January 2012	June 2013	Phase 3	Interventional	Diabetes Mellitus::::Diabetes Mellitus, Type 2	1	1	1	0	0	0	1	0	0
NCT01258309	2010	Allergan	Industry	United States	Completed	December 2010	January 2011	Phase 3	Interventional	Conjunctivitis::::Conjunctivitis, Allergic::::Rhinitis, Allergic, Seasonal::::Rhinitis	0	1	1	0	0	0	1	0	0
NCT01259297	2011	Novartis	Industry	Switzerland	Active, not recruiting	January 2011	October 2012	Phase 3	Interventional		0	1	20	0	0	0	1	0	0
NCT01261325	2010	UCB, Inc.	Industry	Belgium	Recruiting	December 2010	June 2013	Phase 3	Interventional	Epilepsy::::Seizures	0	1	22	0	0	0	1	1	0
NCT01261793	2010	UCB, Inc.	Industry	Belgium	Recruiting	December 2010	February 2014	Phase 3	Interventional	Lupus Erythematosus, Systemic	1	1	17	0	0	0	1	1	0
NCT01262365	2010	UCB, Inc.	Industry	Belgium	Recruiting	December 2010	February 2014	Phase 3	Interventional	Lupus Erythematosus, Systemic	1	1	21	0	0	0	1	1	0
NCT01262677	2011	Pfizer	Industry	United States	Completed	January 2011	Aug 12	Phase 3	Interventional	Epilepsy::::Epilepsies, Partial::::Seizures	0	1	18	0	0	0	1	0	0
NCT01265849	2010	CEL-SCI Corporation	Industry	United States	Recruiting	December 2010	May 2015	Phase 3	Interventional	Carcinoma::::Carcinoma, Squamous Cell	1	1	8	0	0	0	1	0	0
NCT01266811	2011	Centocor, Inc.	Industry	United States	Withdrawn	July 2011	December 2014	Phase 3	Interventional	Multiple Myeloma::::Neoplasms, Plasma Cell	1	1	14	0	0	0	1	0	0
NCT01270828	2011	Pfizer	Industry	United States	Recruiting	February 2011	Aug 13	Phase 3	Interventional	Neuralgia::::Neuralgia, Postherpetic	0	1	14	0	0	0	1	0	0
NCT01271868	2010	Inspiration Biopharmaceuticals, Inc.	Industry	United States	Active, not recruiting	Nov 10		Phase 3	Interventional	Hemophilia B::::Hemophilia A	0	1	3	0	0	0	1	0	0
NCT01272219	2011	Novo Nordisk	Industry	Denmark	Active, not recruiting	June 2011	February 2015	Phase 3	Interventional	Body Weight::::Nutrition Disorders::::Obesity::::Glucose Intolerance::::Prediabetic State::::Overweight	1	1	26	0	0	0	1	0	0
NCT01272232	2011	Novo Nordisk	Industry	Denmark	Active, not recruiting	June 2011	January 2013	Phase 3	Interventional	Body Weight::::Diabetes Mellitus, Type 2::::Nutrition Disorders::::Obesity::::Overweight	1	1	11	0	0	0	1	0	0
NCT01284517	2010	Sunovion	Industry	United States	Completed	Nov 10	Aug 12	Phase 3	Interventional	Bipolar Disorder::::Depression::::Depressive Disorder	1	1	10	0	0	0	1	0	0
NCT01285323	2011	Cephalon	Industry	United States	Recruiting	March 2011	Sep 13	Phase 3	Interventional	Asthma::::Pulmonary Eosinophilia	1	1	16	0	0	0	1	0	0
NCT01287741	2011	Hoffmann-La Roche	Industry	Switzerland	Recruiting	July 2011	May 2018	Phase 3	Interventional	Lymphoma::::Lymphoma, B-Cell::::Lymphoma, Large B-Cell, Diffuse	1	1	24	0	0	0	1	0	0
NCT01289990	2011	Boehringer Ingelheim Pharmaceuticals	Industry	Germany	Active, not recruiting	February 2011	May 2013	Phase 3	Interventional	Diabetes Mellitus::::Diabetes Mellitus, Type 2	1	1	19	0	0	0	1	0	0
NCT01291511	2011	Novartis Pharmaceuticals	Industry	Switzerland	Recruiting	February 2011	June 2015	Phase 3	Interventional	Schizophrenia	0	1	5	0	0	0	1	0	0
NCT01297959	2012	Excited States, LLC	Industry	United States	Recruiting	Aug 12	May 2014	Phase 3	Interventional		0	1	3	0	0	0	1	0	0
NCT01300312	2011	Eisai Co., Ltd.	Industry	Japan	Recruiting	February 2011	Nov 11	Phase 3	Interventional	Back Pain::::Low Back Pain::::Spasm	0	1	1	0	0	0	1	0	0
NCT01305109	2011	Bharat Biotech International Limited	Industry	India	Active, not recruiting	March 2011	Apr 14	Phase 3	Interventional	Gastroenteritis::::Enteritis::::Adenovirus Infections, Human::::Enterovirus Infections	0	1	1	0	0	0	1	0	0
NCT01305226	2010	Bharat Biotech International Limited	Industry	India	Completed	October 2010	Aug 11	Phase 3	Interventional	Infarction::::Myocardial Infarction	0	1	1	0	0	0	1	0	0
NCT01307397	2011	Hoffmann-La Roche	Industry	Switzerland	Recruiting	March 2011	March 2015	Phase 3	Interventional	Melanoma::::Oligodendroglioma	1	1	44	0	0	0	1	0	0
NCT01308437	2011	Wockhardt	Industry	India	Recruiting	March 2011	October 2012	Phase 3	Interventional	Diabetes Mellitus, Type 1	1	1	2	0	0	0	1	0	0
NCT01316380	2011	Boehringer Ingelheim Pharmaceuticals	Industry	Germany	Completed	March 2011		Phase 3	Interventional	Asthma	1	1	12	0	0	0	1	1	0
NCT01332019	2011	Biogen Idec	Industry	United States	Enrolling by invitation	Apr 11	January 2016	Phase 3	Interventional	Multiple Sclerosis::::Sclerosis	0	1	23	0	0	0	1	0	0
NCT01335464	2011	Boehringer Ingelheim Pharmaceuticals	Industry	Germany	Active, not recruiting	Apr 11	October 2013	Phase 3	Interventional	Fibrosis::::Pulmonary Fibrosis::::Idiopathic Pulmonary Fibrosis	0	1	13	0	0	0	1	1	0
NCT01335477	2011	Boehringer Ingelheim Pharmaceuticals	Industry	Germany	Active, not recruiting	May 2011	October 2013	Phase 3	Interventional	Fibrosis::::Pulmonary Fibrosis::::Idiopathic Pulmonary Fibrosis	0	1	17	0	0	0	1	1	0
NCT01336023	2011	Novo Nordisk	Industry	Denmark	Completed	May 2011	Nov 12	Phase 3	Interventional	Diabetes Mellitus::::Diabetes Mellitus, Type 2	1	1	19	0	0	0	1	0	0
NCT01338415	2011	Actelion	Industry	Switzerland	Enrolling by invitation	July 2011	Sep 14	Phase 3	Interventional	Hypertension, Pulmonary::::Hypertension	0	1	19	0	0	0	1	0	0
NCT01339260	2011	Helsinn Healthcare SA	Industry	Switzerland	Recruiting	Apr 11		Phase 3	Interventional	Nausea::::Vomiting	0	1	15	0	0	0	1	0	0
NCT01339559	2011	UCB, Inc.	Industry	Belgium	Recruiting	Apr 11	July 2015	Phase 3	Interventional	Epilepsy	0	1	20	0	0	0	1	0	0
NCT01345955	2011	Cubist Pharmaceuticals	Industry	United States	Recruiting	June 2011	February 2013	Phase 3	Interventional	Pyelonephritis::::Urinary Tract Infections	0	1	11	0	0	0	1	0	0
NCT01349062	2012	Traditional Alternative Medicine Research, India	Other	India	Recruiting	March 2012	February 2013	Phase 3	Interventional	HIV Infections::::Acquired Immunodeficiency Syndrome	1	0	1	0	1	0	1	0	0
NCT01353703	2012	GlaxoSmithKline	Industry	United Kingdom	Active, not recruiting	May 2012	February 2013	Phase 3	Interventional	Diphtheria::::Hepatitis::::Hepatitis A::::Hepatitis B::::Influenza, Human::::Whooping Cough::::Poliomyelitis::::Tetanus	0	1	1	0	0	0	1	0	0
NCT01358266	2011	Santen Inc.	Industry	United States	Recruiting	May 2011	October 2014	Phase 3	Interventional	Uveitis	0	1	18	0	0	0	1	0	0
NCT01358357	2011	Sunovion	Industry	United States	Recruiting	June 2011		Phase 3	Interventional		0	1	14	0	0	0	1	0	0
NCT01358578	2011	Novartis Pharmaceuticals	Industry	Switzerland	Active, not recruiting	June 2011		Phase 3	Interventional	Psoriasis	0	1	23	0	0	0	1	0	0
NCT01360554	2011	Pfizer	Industry	United States	Recruiting	June 2011	February 2013	Phase 3	Interventional	Carcinoma, Non-Small-Cell Lung::::Lung Neoplasms	1	1	24	0	0	0	1	0	0
NCT01360853	2011	Onconova Therapeutics, Inc.	Industry	United States	Recruiting	May 2011	December 2014	Phase 3	Interventional	Adenocarcinoma::::Adenocarcinoma, Mucinous::::Pancreatic Neoplasms	1	1	2	0	0	0	1	0	0
NCT01363479	2011	Helsinn Healthcare SA	Industry	Switzerland	Recruiting	July 2011		Phase 3	Interventional	Nausea::::Vomiting	0	1	12	0	0	0	1	0	0
NCT01365481	2011	Novartis Pharmaceuticals	Industry	Switzerland	Recruiting	Aug 11	February 2015	Phase 3	Interventional	Hypertension::::Kidney Diseases::::Renal Insufficiency, Chronic::::Kidney Failure, Chronic	0	1	12	0	0	0	1	0	0
NCT01365546	2011	Octapharma	Industry	Switzerland	Recruiting	June 2011	December 2013	Phase 3	Interventional	Hemorrhage::::Von Willebrand Diseases	0	1	5	0	0	0	1	0	0
NCT01371838	2011	AstraZeneca	Industry	United Kingdom	Recruiting	December 2011	June 2013	Phase 3	Interventional	Pneumonia, Bacterial::::Pneumonia	0	1	6	0	0	0	1	0	0
NCT01373359	2007	Jawaharlal Nehru Medical College	Other	India	Completed	March 2007	January 2008	Phase 3	Interventional	Hemorrhage::::Postpartum Hemorrhage	0	0	1	0	1	0	1	0	0
NCT01376297	2011	Helsinn Healthcare SA	Industry	Switzerland	Recruiting	July 2011		Phase 3	Interventional	Nausea::::Vomiting	0	1	10	0	0	0	1	0	0
NCT01383460	2011	Institute of Liver and Biliary Sciences, India	Other	India	Recruiting	July 2011	January 2013	Phase 3	Interventional	Liver Failure::::Liver Failure, Acute::::End Stage Liver Disease	0	0	1	0	1	0	1	0	0
NCT01384565	2011	Institute of Liver and Biliary Sciences, India	Other	India	Recruiting	July 2011	January 2013	Phase 3	Interventional	Liver Diseases	0	0	1	0	1	0	1	0	0
NCT01384578	2011	Institute of Liver and Biliary Sciences, India	Other	India	Recruiting	July 2011	January 2013	Phase 3	Interventional	Fatty Liver	0	0	1	0	1	0	1	0	0
NCT01390844	2011	Merck	Industry	United States	Recruiting	October 2011	February 2015	Phase 3	Interventional	Hepatitis::::Hepatitis A::::Hepatitis, Chronic::::Hepatitis C::::Hepatitis C, Chronic	0	1	1	0	0	0	1	0	0
NCT01392300	2011	Merz Pharmaceuticals GmbH	Industry	Germany	Recruiting	Sep 11	March 2014	Phase 3	Interventional	Muscle Spasticity::::Stroke::::Cerebral Infarction	0	1	8	0	0	0	1	0	0
NCT01392573	2011	Novo Nordisk	Industry	Denmark	Completed	Nov 11	October 2012	Phase 3	Interventional	Diabetes Mellitus::::Diabetes Mellitus, Type 2	1	1	7	0	0	0	1	0	0
NCT01393743	2011	Eisai Inc.	Industry	United States	Recruiting	Sep 11		Phase 3	Interventional	Epilepsy::::Epilepsy, Generalized::::Seizures	0	1	15	0	0	0	1	0	0
NCT01402024	2011	All India Institute of Medical Sciences, New Delhi	Other	India	Not yet recruiting	Aug 11	June 2013	Phase 3	Interventional	Vomiting	0	0	1	0	1	0	1	0	0
NCT01404312	2012	National Institute of Allergy and Infectious Diseases (NIAID)	NIH	United States	Recruiting	May 2012		Phase 3	Interventional	HIV Infections::::Acquired Immunodeficiency Syndrome::::Tuberculosis::::Latent Tuberculosis	1	0	8	1	0	0	1	0	0
NCT01405053	2011	Eisai Inc.	Industry	United States	Recruiting	July 2011		Phase 3	Interventional	Mental Retardation::::Spasms, Infantile	0	1	5	0	0	0	1	0	0
NCT01410227	2011	Baxter Healthcare Corporation	Industry	United States	Recruiting	Sep 11	February 2013	Phase 3	Interventional	Hemorrhage::::Von Willebrand Diseases	0	1	16	0	0	0	1	0	0
NCT01412060	2011	Forest Laboratories	Industry	United States	Recruiting	Aug 11	March 2014	Phase 3	Interventional	Schizophrenia	0	1	5	0	0	0	1	1	0
NCT01412944	2011	Novartis Pharmaceuticals	Industry	Switzerland	Active, not recruiting	Nov 11		Phase 3	Interventional	Psoriasis	0	1	15	0	0	0	1	0	0
NCT01412957	2011	Amgen	Industry	United States	Recruiting	Sep 11	May 2016	Phase 3	Interventional	Colorectal Neoplasms	1	1	17	0	0	0	1	0	0
NCT01414166	2011	Merck	Industry	United States	Active, not recruiting	Sep 11	June 2013	Phase 3	Interventional	Cardiovascular Diseases::::Dyslipidemias	0	1	2	0	0	0	1	0	0
NCT01419197	2011	Hoffmann-La Roche	Industry	Switzerland	Recruiting	Sep 11	Nov 15	Phase 3	Interventional	Breast Neoplasms	1	1	22	0	0	0	1	0	0
NCT01419717	2011	Amgen	Industry	United States	Enrolling by invitation	Nov 11	March 2013	Phase 3	Interventional	Breast Neoplasms::::Neoplasm Metastasis::::Neoplasms, Second Primary::::Prostatic Neoplasms::::Bone Neoplasms::::Bone Marrow Diseases	1	1	20	0	0	0	1	0	0
NCT01424566	2012	GW Pharmaceuticals Ltd.	Industry	United Kingdom	Recruiting	January 2012	December 2015	Phase 3	Interventional	Neoplasms	1	1	9	0	0	0	1	1	0
NCT01424670	2011	Otsuka Pharmaceutical Development & Commercialization, Inc.	Industry	United States	Recruiting	Sep 11	Sep 15	Phase 3	Interventional	Tuberculosis::::Tuberculosis, Multidrug-Resistant	0	1	8	0	0	0	1	0	0
NCT01425723	2011	Biogen Idec	Industry	United States	Recruiting	December 2011	December 2015	Phase 3	Interventional	Hemophilia B::::Hemophilia A::::Hemorrhage	0	1	15	0	0	0	1	0	0
NCT01427738	2011	AIDS Clinical Trials Group	Other	United States	Recruiting	June 2011	January 2014	Phase 3	Interventional	Candidiasis::::HIV Infections	1	0	7	0	1	0	1	0	0
NCT01431274	2011	Boehringer Ingelheim Pharmaceuticals	Industry	Germany	Active, not recruiting	Sep 11	Sep 13	Phase 3	Interventional	Chronic Disease::::Lung Diseases::::Respiration Disorders::::Pulmonary Disease, Chronic Obstructive::::Lung Diseases, Obstructive	0	1	25	0	0	0	1	0	0
NCT01431287	2011	Boehringer Ingelheim Pharmaceuticals	Industry	Germany	Active, not recruiting	Sep 11	Nov 13	Phase 3	Interventional	Chronic Disease::::Lung Diseases::::Respiration Disorders::::Pulmonary Disease, Chronic Obstructive::::Lung Diseases, Obstructive	0	1	24	0	0	0	1	0	0
NCT01435928	2011	Sunovion	Industry	United States	Recruiting	Sep 11		Phase 3	Interventional	Schizophrenia	0	1	12	0	0	0	1	0	0
NCT01440621	2010	Indira Gandhi Medical College	Other	India	Completed	Aug 10	February 2012	Phase 3	Interventional	Fatigue	0	0	1	0	1	0	1	0	1
NCT01447394	2012	Bristol-Myers Squibb	Industry	United States	Withdrawn	March 2012	Aug 14	Phase 3	Interventional	Hepatitis::::Hepatitis A::::Hepatitis C	0	1	20	0	0	0	1	0	0
NCT01450696	2011	Hoffmann-La Roche	Industry	Switzerland	Recruiting	December 2011	June 2020	Phase 3	Interventional	Stomach Neoplasms	1	1	26	0	0	0	1	0	0
NCT01454739	2011	Biogen Idec	Industry	United States	Enrolling by invitation	December 2011	December 2015	Phase 3	Interventional	Hemophilia A::::Hemorrhage	0	1	19	0	0	0	1	0	0
NCT01459809	2012	Sanofi	Industry	France	Recruiting	January 2012	October 2013	Phase 3	Interventional	Diabetes Mellitus::::Diabetes Mellitus, Type 2	1	1	13	0	0	0	1	0	0
NCT01470287	2011	Novartis Vaccines	Industry	Switzerland	Completed	December 2011	Apr 12	Phase 3	Interventional	Diphtheria::::Hepatitis::::Hepatitis A::::Hepatitis B::::Influenza, Human::::Whooping Cough::::Tetanus	0	1	1	0	0	0	1	0	0
NCT01473589	2012	Eli Lilly and Company	Industry	United States	Recruiting	February 2012	December 2013	Phase 3	Interventional		0	1	21	0	0	0	1	0	0
NCT01473602	2012	Eli Lilly and Company	Industry	United States	Recruiting	January 2012	December 2013	Phase 3	Interventional	Femoral Neck Fractures::::Fractures, Bone	0	1	17	0	0	0	1	0	0
NCT01474109	2011	Actelion	Industry	Switzerland	Recruiting	December 2011	May 2014	Phase 3	Interventional	Scleroderma, Systemic::::Scleroderma, Diffuse::::Sclerosis::::Ulcer	0	1	18	0	0	0	1	0	0
NCT01475825	2011	Genzyme	Industry	United States	Recruiting	December 2011	December 2014	Phase 3	Interventional	Coronary Artery Disease::::Myocardial Ischemia::::Coronary Disease::::Heart Diseases::::Hypercholesterolemia::::Hyperlipoproteinemia Type II	0	1	27	0	0	0	1	0	0
NCT01480479	2011	Celldex Therapeutics	Industry	United States	Recruiting	Nov 11		Phase 3	Interventional	Glioblastoma::::Gliosarcoma	1	1	13	0	0	0	1	0	0
NCT01485640	2011	Sunovion	Industry	United States	Recruiting	June 2011	Aug 13	Phase 3	Interventional	Bipolar Disorder::::Schizophrenia	0	1	10	0	0	0	1	0	0
NCT01494129	2011	National Institute of Allergy and Infectious Diseases (NIAID)	NIH	United States	Recruiting	June 2011		Phase 3	Interventional	HIV Infections::::Acquired Immunodeficiency Syndrome::::Candidiasis	1	0	7	1	0	0	1	0	0
NCT01495000	2012	GlaxoSmithKline	Industry	United Kingdom	Active, not recruiting	January 2012	March 2013	Phase 3	Interventional	Osteoporosis::::Osteoporosis, Postmenopausal	0	1	1	0	0	0	1	0	0
NCT01499277	2012	AstraZeneca	Industry	United Kingdom	Recruiting	May 2012	February 2013	Phase 3	Interventional	Skin Diseases, Infectious::::Soft Tissue Infections	0	1	34	0	0	0	1	0	0
NCT01499290	2012	AstraZeneca	Industry	United Kingdom	Recruiting	March 2012	June 2014	Phase 3	Interventional		0	1	20	0	0	0	1	1	0
NCT01500239	2012	AstraZeneca	Industry	United Kingdom	Recruiting	Apr 12	June 2014	Phase 3	Interventional		0	1	20	0	0	0	1	1	0
NCT01511289	2011	Il-Yang Pharm. Co., Ltd.	Industry	Korea, Republic	Recruiting	Aug 11	Nov 14	Phase 3	Interventional	Bone Marrow Diseases::::Hematologic Diseases::::Leukemia::::Leukemia, Myeloid::::Leukemia, Myelogenous, Chronic, BCR-ABL Positive::::Philadelphia Chromosome	1	1	5	0	0	0	1	1	0
NCT01511367	2012	Mundipharma Research Limited	Industry	Germany	Recruiting	March 2012	Apr 13	Phase 3	Interventional	Asthma	1	1	8	0	0	0	1	0	0
NCT01517022	2010	All India Institute of Medical Sciences, New Delhi	Other	India	Recruiting	Nov 10	December 2012	Phase 3	Observational	Smoking::::Tuberculosis::::Tuberculosis, Pulmonary	0	0	1	0	1	0	1	0	0
NCT01523587	2012	Boehringer Ingelheim Pharmaceuticals	Industry	Germany	Recruiting	March 2012	January 2015	Phase 3	Interventional	Carcinoma::::Carcinoma, Non-Small-Cell Lung::::Carcinoma, Squamous Cell	1	1	24	0	0	0	1	1	0
NCT01527370	2012	Merck	Industry	United States	Recruiting	October 2012	Apr 13	Phase 3	Interventional	Herpes Zoster	0	1	1	0	0	0	1	0	0
NCT01541215	2012	Novo Nordisk	Industry	Denmark	Recruiting	Nov 12	Nov 17	Phase 3	Interventional	Diabetes Mellitus::::Diabetes Mellitus, Type 2	1	1	20	0	0	0	1	0	0
NCT01545440	2012	Genentech	Industry	United States	Recruiting	March 2012	June 2017	Phase 3	Interventional	Asthma	1	1	27	0	0	0	1	0	0
NCT01545453	2012	Genentech	Industry	United States	Recruiting	March 2012	June 2017	Phase 3	Interventional	Asthma	1	1	28	0	0	0	1	0	0
NCT01547715	2012	Novartis	Industry	Switzerland	Active, not recruiting	March 2012	June 2013	Phase 3	Interventional	Meningitis::::Meningitis, Bacterial	0	1	1	0	0	0	1	0	0
NCT01553981	2012	Sanjay Gandhi Postgraduate Institute of Medical Sciences	Other	India	Recruiting	March 2012	December 2013	Phase 3	Interventional	Scleroderma, Systemic::::Scleroderma, Diffuse::::Lung Diseases::::Pulmonary Fibrosis::::Lung Diseases, Interstitial	0	0	1	0	1	0	1	1	0
NCT01565694	2012	Astellas Pharma Europe BV	Industry	Netherlands	Recruiting	May 2012	Nov 14	Phase 3	Interventional		0	1	14	0	0	0	1	0	0
NCT01565707	2012	Astellas Pharma Europe BV	Industry	Netherlands	Recruiting	June 2012	January 2014	Phase 3	Interventional	Urinary Bladder, Overactive	0	1	21	0	0	0	1	0	0
NCT01566604	2012	Novartis Pharmaceuticals	Industry	Switzerland	Recruiting	March 2012	June 2013	Phase 3	Interventional	Lung Diseases::::Respiration Disorders::::Pulmonary Disease, Chronic Obstructive::::Lung Diseases, Obstructive	0	1	4	0	0	0	1	0	0
NCT01566721	2012	Hoffmann-La Roche	Industry	Switzerland	Recruiting	May 2012	Sep 19	Phase 3	Interventional		0	1	56	0	0	0	1	0	0
NCT01575639	2012	Lady Hardinge Medical College	Other	India	Recruiting	February 2012	March 2013	Phase 3	Interventional	Spasm::::Spasms, Infantile	0	0	1	0	1	0	1	0	0
NCT01575834	2012	Amgen	Industry	United States	Recruiting	March 2012	May 2015	Phase 3	Interventional	Osteoporosis::::Osteoporosis, Postmenopausal	0	1	18	0	0	0	1	1	0
NCT01593306	2011	Indira Gandhi Medical College	Other	India	Recruiting	July 2011	February 2013	Phase 3	Interventional	Carcinoma::::Uterine Cervical Neoplasms	1	0	1	0	1	0	1	1	0
NCT01595438	2012	AstraZeneca	Industry	United Kingdom	Recruiting	October 2012	February 2014	Phase 3	Interventional	Pyelonephritis::::Urinary Tract Infections	0	1	21	0	0	0	1	1	0
NCT01599806	2012	AstraZeneca	Industry	United Kingdom	Recruiting	October 2012	March 2014	Phase 3	Interventional	Pyelonephritis::::Urinary Tract Infections	0	1	23	0	0	0	1	1	0
NCT01602380	2012	AstraZeneca	Industry	United Kingdom	Recruiting	July 2012	July 2017	Phase 3	Interventional	Breast Neoplasms	1	1	20	0	0	0	1	0	0
NCT01604343	2012	Janssen Research & Development, LLC	Industry	United States	Recruiting	Aug 12	Nov 16	Phase 3	Interventional	Arthritis::::Arthritis, Rheumatoid	1	1	11	0	0	0	1	1	0
NCT01610037	2012	Novartis Pharmaceuticals	Industry	Switzerland	Recruiting	October 2012	July 2014	Phase 3	Interventional	Lung Diseases::::Respiration Disorders::::Pulmonary Disease, Chronic Obstructive::::Lung Diseases, Obstructive	0	1	20	0	0	0	1	0	0
NCT01613326	2012	Novartis Pharmaceuticals	Industry	Switzerland	Recruiting	June 2012	January 2013	Phase 3	Interventional	Lung Diseases::::Respiration Disorders::::Pulmonary Disease, Chronic Obstructive::::Lung Diseases, Obstructive	0	1	17	0	0	0	1	0	0
NCT01615757	2012	All India Institute of Medical Sciences, New Delhi	Other	India	Recruiting	Aug 12	Sep 14	Phase 3	Interventional	Leukemia::::Leukemia, Myeloid, Acute::::Leukemia, Myeloid	1	0	1	0	1	0	1	0	0
NCT01616524	2012	Bristol-Myers Squibb	Industry	United States	Recruiting	July 2012	January 2014	Phase 3	Interventional	Hepatitis::::Hepatitis A::::Hepatitis C	0	1	21	0	0	0	1	0	0
NCT01617434	2012	Novo Nordisk	Industry	Denmark	Recruiting	Sep 12	Sep 13	Phase 3	Interventional	Diabetes Mellitus::::Diabetes Mellitus, Type 2	1	1	9	0	0	0	1	0	0
NCT01618162	2012	Novo Nordisk	Industry	Denmark	Recruiting	Aug 12	July 2013	Phase 3	Interventional	Diabetes Mellitus::::Diabetes Mellitus, Type 2	1	1	7	0	0	0	1	0	0
NCT01619085	2012	Boehringer Ingelheim Pharmaceuticals	Industry	Germany	Recruiting	June 2012	December 2018	Phase 3	Interventional	Fibrosis::::Pulmonary Fibrosis::::Idiopathic Pulmonary Fibrosis	0	1	18	0	0	0	1	0	0
NCT01621178	2012	Eli Lilly and Company	Industry	United States	Recruiting	July 2012	December 2015	Phase 3	Interventional	Diabetes Mellitus::::Diabetes Mellitus, Type 2::::Kidney Diseases::::Renal Insufficiency, Chronic::::Kidney Failure, Chronic	1	1	10	0	0	0	1	0	0
NCT01622062	2012	Sanofi	Industry	France	Recruiting	June 2012	December 2017	Phase 3	Interventional	Rabies	0	1	3	0	0	0	1	0	0
NCT01637454	2009	Postgraduate Institute of Medical Education and Research	Other	India	Completed	January 2009	December 2011	Phase 3	Interventional	Hepatorenal Syndrome	0	0	1	0	1	0	1	0	0
NCT01638910	2012	Bayer	Industry	Germany	Recruiting	June 2012	Sep 14	Phase 3	Interventional		0	1	5	0	0	0	1	0	0
NCT01644500	2012	Eli Lilly and Company	Industry	United States	Recruiting	July 2012	Aug 14	Phase 3	Interventional	Diabetes Mellitus::::Diabetes Mellitus, Type 2	1	1	4	0	0	0	1	0	0
NCT01644643	2012	AstraZeneca	Industry	United Kingdom	Not yet recruiting	October 2012	Nov 15	Phase 3	Interventional	Urinary Tract Infections	0	1	30	0	0	0	1	1	0
NCT01646177	2012	Eli Lilly and Company	Industry	United States	Recruiting	July 2012	Apr 19	Phase 3	Interventional	Psoriasis	0	1	10	0	0	0	1	1	0
NCT01646320	2012	Bristol-Myers Squibb	Industry	United States	Recruiting	Sep 12	Aug 14	Phase 3	Interventional	Diabetes Mellitus::::Diabetes Mellitus, Type 2	1	1	10	0	0	0	1	0	0
NCT01646437	2012	Population Health Research Institute	Other	Canada	Recruiting	June 2012	January 2019	Phase 3	Interventional	Cardiovascular Diseases::::Fractures, Bone	0	0	2	0	1	0	1	0	0
NCT01648582	2012	Eli Lilly and Company	Industry	United States	Recruiting	July 2012	October 2014	Phase 3	Interventional	Diabetes Mellitus::::Diabetes Mellitus, Type 2	1	1	4	0	0	0	1	0	0
NCT01671384	2012	All India Institute of Medical Sciences, New Delhi	Other	India	Not yet recruiting	Sep 12	Sep 14	Phase 3	Interventional	Muscular Atrophy::::Muscular Atrophy, Spinal::::Atrophy	0	0	1	0	1	0	1	0	0
NCT01682863	2012	Novartis Pharmaceuticals	Industry	Switzerland	Recruiting	October 2012	Apr 14	Phase 3	Interventional	Lung Diseases::::Respiration Disorders::::Pulmonary Disease, Chronic Obstructive::::Lung Diseases, Obstructive	0	1	8	0	0	0	1	0	0
NCT01702571	2012	Hoffmann-La Roche	Industry	Switzerland	Recruiting	Nov 12	March 2017	Phase 3	Interventional	Breast Neoplasms	1	1	26	0	0	0	1	0	0
NCT01711359	2012	Eli Lilly and Company	Industry	United States	Recruiting	Nov 12	Aug 15	Phase 3	Interventional		0	1	12	0	0	0	1	1	0
NCT01721057	2012	Eli Lilly and Company	Industry	United States	Not yet recruiting	Nov 12	July 2014	Phase 3	Interventional		0	1	11	0	0	0	1	1	0
NCT01743001	2012	Actelion	Industry	Switzerland	Not yet recruiting	December 2012	June 2014	Phase 3	Interventional	Eisenmenger Complex	0	1	26	0	0	0	1	0	0
NCT01753102	2012	Sun Pharmaceutical Industries Limited	Industry	India	Recruiting	December 2012	Aug 14	Phase 3	Interventional	Atrophy	0	1	1	0	0	0	1	0	1
NCT01758146	2012	Postgraduate Institute of Medical Education and Research	Other	India	Recruiting	January 2012	June 2017	Phase 3	Interventional	Breast Neoplasms::::Obesity	1	0	1	0	1	0	1	0	0
